# Supplementary material for: A functionalized enol lactone containing a protected α-amino acid
Source: Acta Crystallogr Sect E Struct Rep Online. 2010 Nov 30;66(Pt 12):o3356. doi: 10.1107/S1600536810043709 (PMC3011768; doi:10.1107/S1600536810043709)
Supplement: Supplementary file 2 [file e-66-o3356-Isup2.hkl]

#
# h,k,l, Fc-squared, Fo-squared, sigma(Fo-squared) and status flag
#
data_I
_shelx_title ' nopfA in P2(1)/n'
_shelx_refln_list_code          4
_shelx_F_calc_maximum      206.49
_exptl_crystal_F_000      1024.00
_reflns_d_resolution_high  0.8409
 
loop_
 _symmetry_equiv_pos_as_xyz
 'x, y, z'
 '-x+1/2, y+1/2, -z+1/2'
 '-x, -y, -z'
 'x-1/2, -y-1/2, z-1/2'
 
_cell_length_a    10.7435
_cell_length_b     9.9056
_cell_length_c    23.2983
_cell_angle_alpha  90.000
_cell_angle_beta   94.817
_cell_angle_gamma  90.000
 
_shelx_F_squared_multiplier     1.000
 
loop_
 _refln_index_h
 _refln_index_k
 _refln_index_l
 _refln_F_squared_calc
 _refln_F_squared_meas
 _refln_F_squared_sigma
 _refln_observed_status
   2   0   0       67.07      117.41      7.10 o
   4   0   0     6088.52     6573.52    186.23 o
   6   0   0       54.45       63.85      5.35 o
   8   0   0       67.63       78.43      8.03 o
  10   0   0       14.60       24.28      6.25 o
  12   0   0       10.61        3.99      7.33 o
   1   1   0      937.71      842.93      5.64 o
   2   1   0     9883.55     9983.51    125.02 o
   3   1   0        3.03       11.12      2.92 o
   4   1   0       65.14       72.57      2.56 o
   5   1   0     2057.87     2167.54     30.69 o
   6   1   0      474.68      463.32      7.62 o
   7   1   0      126.58      135.38      4.83 o
   8   1   0       33.98       38.58      6.21 o
   9   1   0       13.77       12.00      4.21 o
  10   1   0       78.07       78.29      5.06 o
  11   1   0       26.17       33.99      4.73 o
  12   1   0        3.94       10.13      4.77 o
   0   2   0     3212.42     2974.16     12.51 o
   1   2   0    20246.46    18931.87    283.15 o
   2   2   0     1329.43     1380.50     11.80 o
   3   2   0     1837.38     1987.44      9.92 o
   4   2   0      778.95      760.05      7.17 o
   5   2   0      600.43      648.20     11.30 o
   6   2   0       86.14      103.15      8.26 o
   7   2   0       13.63       25.65      7.21 o
   8   2   0      153.38      174.63      7.40 o
   9   2   0      102.88       93.54     11.52 o
  10   2   0      324.50      326.64      9.79 o
  11   2   0        3.01        0.82      6.66 o
  12   2   0        0.19        8.65      6.91 o
   1   3   0      778.74      791.83     15.74 o
   2   3   0      842.92      736.78      6.68 o
   3   3   0        0.00       -2.21      3.29 o
   4   3   0        6.46        5.93      4.54 o
   5   3   0      263.86      321.53      6.59 o
   6   3   0        0.12        5.24      5.00 o
   7   3   0      127.44      125.42      9.08 o
   8   3   0       65.70       83.15      6.41 o
   9   3   0       16.42        0.50      6.58 o
  10   3   0      202.69      210.97     10.24 o
  11   3   0       50.03       54.39      7.40 o
  12   3   0        0.00        3.40      7.07 o
   0   4   0      816.96      731.40     10.03 o
   1   4   0     3136.74     3221.80    138.96 o
   2   4   0       71.72       81.09      5.94 o
   3   4   0       10.57       11.29      3.95 o
   4   4   0       20.57       11.05      4.11 o
   5   4   0       23.18       11.07      4.69 o
   6   4   0      404.95      431.94      8.64 o
   7   4   0      139.16      122.65      6.91 o
   8   4   0      113.58      101.02      7.16 o
   9   4   0        2.02       -0.70      6.42 o
  10   4   0       77.75       88.15      8.31 o
  11   4   0        6.19        0.12      7.57 o
   1   5   0       69.14       53.65      4.44 o
   2   5   0       42.88       69.53     13.50 o
   3   5   0       72.53       68.38      4.85 o
   4   5   0      140.06      138.07     14.66 o
   5   5   0      255.88      237.55      7.81 o
   6   5   0       75.04       73.51      6.66 o
   7   5   0        1.83       12.57      6.58 o
   8   5   0       42.75       43.39      7.91 o
   9   5   0       32.09       35.33      8.96 o
  10   5   0        3.24        8.65      7.40 o
  11   5   0        3.89        5.94      7.97 o
   0   6   0      225.82      213.71      8.85 o
   1   6   0      175.49      146.29      6.17 o
   2   6   0       59.32       74.74      5.43 o
   3   6   0      170.98      172.30      6.83 o
   4   6   0       84.06       81.23      6.75 o
   5   6   0     1565.90     1386.52     86.74 o
   6   6   0      498.77      520.81     14.32 o
   7   6   0      130.00      126.63      8.14 o
   8   6   0       26.22        5.54      8.38 o
   9   6   0       44.17       42.31      8.14 o
  10   6   0        1.29       12.45      7.65 o
   1   7   0       16.88       22.72      5.51 o
   2   7   0      484.85      482.52      9.95 o
   3   7   0       65.01       57.67      6.58 o
   4   7   0      172.79      172.40     12.10 o
   5   7   0     1082.76     1105.28     28.66 o
   6   7   0       81.71       70.05      8.15 o
   7   7   0       14.10       13.03      6.83 o
   8   7   0       38.29       44.27     13.38 o
   9   7   0        5.90       -5.76      7.82 o
  10   7   0       14.07       26.00      8.47 o
   0   8   0      233.22      234.41     11.87 o
   1   8   0       25.23       27.50      6.32 o
   2   8   0        5.59        5.59      6.42 o
   3   8   0      308.74      314.96     10.53 o
   4   8   0      367.82      336.75     11.19 o
   5   8   0        2.83        0.58     10.01 o
   6   8   0        0.36        3.12      6.91 o
   7   8   0       30.93       30.22      8.49 o
   8   8   0       11.28       23.07      8.13 o
   9   8   0       36.15       23.50     21.88 o
   1   9   0       69.10       64.75     18.27 o
   2   9   0       23.14       19.53      8.73 o
   3   9   0      189.95      187.48     10.37 o
   4   9   0        5.80       -2.40      7.49 o
   5   9   0        6.33       -6.00     12.57 o
   6   9   0        0.65        4.41      7.65 o
   7   9   0       35.38       47.52      8.88 o
   8   9   0        0.11       -3.70      8.84 o
   0  10   0        8.39       17.69     10.01 o
   1  10   0       34.18       41.05      8.23 o
   2  10   0       13.40       -0.94      7.89 o
   3  10   0       43.07       48.70     10.01 o
   4  10   0       11.22       17.09      7.98 o
   5  10   0        3.70       12.98      9.08 o
   6  10   0       11.73       29.59      8.64 o
   1  11   0        8.12       -3.76      8.39 o
   2  11   0        2.86       13.59      8.22 o
   3  11   0        0.27       -4.95      8.61 o
   4  11   0        3.66       10.12     23.39 o
 -11   0   1       61.57       72.47      7.24 o
  -9   0   1      356.35      330.07      8.63 o
  -7   0   1        1.36        8.79      4.76 o
  -5   0   1       45.69       54.99      5.93 o
  -3   0   1      229.49      232.57      6.75 o
  -1   0   1    24382.66    21705.50   5670.54 o
   3   0   1     8015.77     8980.22    234.19 o
   5   0   1     1221.56     1229.77     18.20 o
   7   0   1     3580.94     3738.60    111.57 o
   9   0   1      288.84      275.21     13.15 o
  11   0   1        3.17        6.94      6.33 o
 -12   1   1        3.71       13.61      4.88 o
 -11   1   1       32.75       33.91      4.74 o
 -10   1   1       52.42       38.95      4.56 o
  -9   1   1       12.23        9.27      4.16 o
  -8   1   1        3.16        8.95      3.63 o
  -7   1   1      937.16      991.68     17.73 o
  -6   1   1      129.32      153.79      3.58 o
  -5   1   1      109.07      122.35      3.08 o
  -4   1   1      450.62      536.68      6.62 o
  -3   1   1      406.09      415.56      5.48 o
  -2   1   1     2432.49     2153.45     25.83 o
  -1   1   1      989.23     1046.57     22.41 o
   0   1   1     1812.33     1744.34     12.14 o
   1   1   1     3556.58     3897.80     37.09 o
   2   1   1     1785.58     1684.71     11.16 o
   3   1   1      841.85      751.70     14.57 o
   4   1   1     1017.07     1081.51     31.24 o
   5   1   1      890.14      948.92     18.55 o
   6   1   1     1281.59     1359.00     20.04 o
   7   1   1      118.61      134.57      4.92 o
   8   1   1     1577.85     1582.23     33.66 o
   9   1   1       25.55       21.51      5.01 o
  10   1   1      121.00      107.03      6.09 o
  11   1   1       68.71       72.51      6.94 o
  12   1   1        7.48        1.27      5.68 o
 -12   2   1       22.12       30.28      7.41 o
 -11   2   1       10.31       14.08      6.58 o
 -10   2   1      154.23      170.86      8.39 o
  -9   2   1       26.51       17.34      8.26 o
  -8   2   1       73.85       72.67      6.17 o
  -7   2   1      131.90      112.22      8.26 o
  -6   2   1        2.09        6.97      4.17 o
  -5   2   1        4.80        7.91      3.95 o
  -4   2   1      369.69      353.24      6.29 o
  -3   2   1     4970.74     5210.78     47.63 o
  -2   2   1     1781.26     1983.46     28.33 o
  -1   2   1     2514.07     2541.83    102.03 o
   0   2   1       16.45       16.41      2.30 o
   1   2   1     1934.85     2162.99      8.13 o
   2   2   1       13.07       20.37      3.13 o
   3   2   1     2106.37     1997.01     28.43 o
   4   2   1        2.55        1.86      3.29 o
   5   2   1      634.48      637.62     16.19 o
   6   2   1      963.79      961.23     10.60 o
   7   2   1        0.19       -5.70      4.94 o
   8   2   1      604.74      570.97     15.14 o
   9   2   1      549.94      516.46     10.62 o
  10   2   1       47.42       33.16      7.08 o
  11   2   1       54.56       65.21     14.43 o
  12   2   1        2.15       -0.23      7.08 o
 -12   3   1        3.23       -2.28      7.33 o
 -11   3   1        3.92       16.27     24.32 o
 -10   3   1        8.76       16.79      6.83 o
  -9   3   1      318.04      330.63      9.46 o
  -8   3   1        8.97        7.38      5.75 o
  -7   3   1       58.79       58.51      5.66 o
  -6   3   1       39.19       38.51      4.85 o
  -5   3   1      966.20     1024.54     20.63 o
  -4   3   1      802.51      862.41      8.16 o
  -3   3   1      756.87      750.07      7.08 o
  -2   3   1      107.70       97.47      8.50 o
  -1   3   1        2.80        3.49      2.96 o
   0   3   1     2540.64     2515.68     55.10 o
   1   3   1      116.87      121.29     18.62 o
   2   3   1     2381.98     2388.73     11.09 o
   3   3   1     2567.28     2622.17     12.58 o
   4   3   1       55.13       91.19      6.28 o
   5   3   1      727.42      794.44      8.89 o
   6   3   1      156.40      167.47      6.01 o
   7   3   1      124.56      143.54      6.41 o
   8   3   1        2.79        1.79      5.59 o
   9   3   1      142.46      143.46      7.73 o
  10   3   1      180.97      192.00     11.99 o
  11   3   1        1.02        3.65      6.99 o
  12   3   1        3.13        1.73      7.07 o
 -12   4   1        5.83       13.17      7.38 o
 -11   4   1       69.46       72.65      8.30 o
 -10   4   1        8.87       16.16      7.45 o
  -9   4   1        0.17       -3.40      8.03 o
  -8   4   1       71.75       63.50      7.91 o
  -7   4   1       97.99       84.61      6.50 o
  -6   4   1      153.89      173.44      6.87 o
  -5   4   1        7.88       14.20      6.52 o
  -4   4   1       38.27       42.57      4.27 o
  -3   4   1     1184.44     1236.40     13.99 o
  -2   4   1      454.61      441.94      9.78 o
  -1   4   1      916.54      812.51      7.56 o
   0   4   1      674.74      759.43      7.23 o
   1   4   1      703.50      650.17     27.50 o
   2   4   1       31.77       16.66      5.35 o
   3   4   1       46.19       31.23      3.95 o
   4   4   1       59.60       76.17      4.69 o
   5   4   1       36.29       38.54      5.10 o
   6   4   1       12.94       18.57      7.10 o
   7   4   1        0.19        0.23      5.43 o
   8   4   1       18.42       16.99      6.09 o
   9   4   1       20.26       18.75      6.83 o
  10   4   1       27.92       31.32      7.49 o
  11   4   1       23.07       16.67      7.65 o
 -11   5   1       37.74       39.16      8.37 o
 -10   5   1       25.05       44.69     10.82 o
  -9   5   1        0.69       -3.19      7.07 o
  -8   5   1        0.27        4.12      6.50 o
  -7   5   1       57.05       49.61      7.24 o
  -6   5   1       23.11       21.69      6.25 o
  -5   5   1        2.03        7.63      5.42 o
  -4   5   1       15.15       22.56      6.87 o
  -3   5   1        9.17       17.62      4.27 o
  -2   5   1       25.02       27.54      4.19 o
  -1   5   1      953.94      863.95     42.08 o
   0   5   1       98.24      115.10      8.15 o
   1   5   1      173.96      165.00      5.18 o
   2   5   1      363.70      330.27     20.38 o
   3   5   1       24.28       25.28      4.44 o
   4   5   1        3.79       15.57      4.76 o
   5   5   1       36.98       39.94      6.08 o
   6   5   1       83.14       89.98     13.03 o
   7   5   1       66.65       72.58      6.99 o
   8   5   1      140.18      139.00     11.64 o
   9   5   1      127.92      127.29      8.28 o
  10   5   1       21.94       15.46      7.82 o
  11   5   1       74.22       82.29      8.97 o
 -10   6   1        2.49       -2.36      7.78 o
  -9   6   1        4.77       11.43      7.23 o
  -8   6   1       68.66       78.22      7.89 o
  -7   6   1       33.16       43.79      7.57 o
  -6   6   1      112.83      122.74      8.63 o
  -5   6   1       26.04       15.49     17.11 o
  -4   6   1      116.43       95.33     13.27 o
  -3   6   1      117.53      110.23      6.25 o
  -2   6   1      120.66      115.17      5.75 o
  -1   6   1        9.34        6.17      7.10 o
   0   6   1      209.24      192.31     12.69 o
   1   6   1      709.90      805.34     23.06 o
   2   6   1       38.07       23.74      5.10 o
   3   6   1      613.42      628.72     16.19 o
   4   6   1      602.00      586.60     51.47 o
   5   6   1      100.42       92.66      7.81 o
   6   6   1        2.65        8.94      7.68 o
   7   6   1        4.51        9.23      6.83 o
   8   6   1       19.67       25.84     10.71 o
   9   6   1       26.35       41.38      7.65 o
  10   6   1        7.13       13.59      8.61 o
 -10   7   1        1.70       11.83     15.01 o
  -9   7   1       56.76       54.57      8.88 o
  -8   7   1       16.87       12.53     12.92 o
  -7   7   1       27.18       18.00      7.38 o
  -6   7   1      247.72      213.43      9.87 o
  -5   7   1      190.56      162.78     34.45 o
  -4   7   1      170.55      147.15     18.16 o
  -3   7   1       33.86       28.83      8.49 o
  -2   7   1      303.93      274.21      8.31 o
  -1   7   1        9.30       14.92      5.42 o
   0   7   1       33.51       16.13     10.01 o
   1   7   1      152.25      142.64     14.43 o
   2   7   1        0.00       -0.80      5.84 o
   3   7   1        6.85        5.32      6.08 o
   4   7   1     1057.85     1069.76     18.52 o
   5   7   1      163.32      147.00      9.20 o
   6   7   1       65.13       79.52      8.21 o
   7   7   1        5.03        3.19      6.82 o
   8   7   1        7.44        0.16      7.31 o
   9   7   1        8.28        8.73      7.90 o
  10   7   1        6.80       -4.78      8.37 o
  -9   8   1        2.26        7.68      8.23 o
  -8   8   1        9.65        4.23      8.06 o
  -7   8   1       31.02       29.42      8.14 o
  -6   8   1       32.64       29.89      7.32 o
  -5   8   1       23.13       25.83      7.24 o
  -4   8   1      290.86      311.46     10.95 o
  -3   8   1      249.19      219.17      9.55 o
  -2   8   1        0.65        4.31      6.25 o
  -1   8   1        1.21       -6.56      6.00 o
   0   8   1       35.96       32.81      6.50 o
   1   8   1       25.05       23.91      6.17 o
   2   8   1      107.37      117.28      7.90 o
   3   8   1      503.21      547.29     21.54 o
   4   8   1        5.52        1.86      7.73 o
   5   8   1       16.06       11.04     13.38 o
   6   8   1        1.49       -5.96      7.16 o
   7   8   1        2.33        7.23      7.16 o
   8   8   1       11.59        5.01      8.06 o
   9   8   1       96.23      109.97     10.03 o
  -8   9   1       21.50       27.36      9.05 o
  -7   9   1        0.95        2.34      8.21 o
  -6   9   1        0.03       -5.82      7.57 o
  -5   9   1        0.01        5.83      9.19 o
  -4   9   1       24.35       30.45      7.73 o
  -3   9   1       24.18       20.52      7.82 o
  -2   9   1       58.28       60.92      9.43 o
  -1   9   1       24.19       24.01      6.83 o
   0   9   1        0.23       -1.72      6.17 o
   1   9   1       20.38       22.71     11.87 o
   2   9   1      208.79      213.62      9.87 o
   3   9   1      284.52      280.68     12.57 o
   4   9   1       98.27       92.25     13.27 o
   5   9   1       27.26       37.49      7.82 o
   6   9   1        1.44        0.68      7.49 o
   7   9   1        0.46       -9.43      8.06 o
   8   9   1       25.05       35.88      8.55 o
  -6  10   1        0.75       -2.26      8.39 o
  -5  10   1        3.68        5.75     16.52 o
  -4  10   1        1.78        5.14      7.98 o
  -3  10   1        7.22       21.01      7.89 o
  -2  10   1       96.90      102.28      8.80 o
  -1  10   1        1.25       -0.35      7.41 o
   0  10   1       10.94       18.84      7.32 o
   1  10   1       51.27       48.66      8.47 o
   2  10   1        8.32        7.05      7.98 o
   3  10   1        0.10       16.98      7.82 o
   4  10   1        3.96       -1.62     11.40 o
   5  10   1        8.41        9.86      7.97 o
   6  10   1        2.28        7.85     14.08 o
  -4  11   1        0.22       13.15      8.39 o
  -3  11   1        9.74        8.74      8.31 o
  -2  11   1       20.64       25.37      8.72 o
  -1  11   1        0.09        6.32      8.14 o
   0  11   1        2.03        7.69      8.06 o
   1  11   1       22.68       13.85      8.56 o
   2  11   1        0.17        2.40      8.39 o
   3  11   1        1.62        5.28      8.14 o
   4  11   1        1.00        6.01      9.54 o
 -12   0   2        6.64       21.26      7.21 o
 -10   0   2       51.53       43.46      6.49 o
  -8   0   2       63.14       58.54      6.75 o
  -6   0   2        6.45       15.34      4.19 o
  -4   0   2      331.62      335.48     10.13 o
  -2   0   2    11263.79    11516.00    237.62 o
   2   0   2    14621.46    14867.76     49.27 o
   4   0   2      643.73      529.93     10.95 o
   6   0   2     3157.91     3158.59    111.69 o
   8   0   2     2822.36     2929.04     95.75 o
  10   0   2      225.77      238.20      8.88 o
  12   0   2        0.01       -0.58      7.80 o
 -12   1   2       30.56       58.51      5.37 o
 -11   1   2       23.69       17.82      4.65 o
 -10   1   2        1.03        4.49      4.19 o
  -9   1   2      334.05      314.60      5.90 o
  -8   1   2      228.96      239.67      5.06 o
  -7   1   2      251.40      259.43      5.08 o
  -6   1   2      210.99      230.51      4.69 o
  -5   1   2     3260.71     3471.07     29.98 o
  -4   1   2      138.79      141.57      3.03 o
  -3   1   2       40.61       27.83      2.72 o
  -2   1   2      132.83      204.62      6.69 o
  -1   1   2      850.10      656.95      6.93 o
   0   1   2    14239.94    14126.93     69.65 o
   1   1   2    29653.68    29911.69    308.19 o
   2   1   2      647.50      612.78      8.44 o
   3   1   2      499.52      488.62      7.56 o
   4   1   2     1726.93     1870.47     27.36 o
   5   1   2      119.36      147.92      5.18 o
   6   1   2       41.59       67.20      5.36 o
   7   1   2      926.35      923.02      9.95 o
   8   1   2      396.47      384.78     15.33 o
   9   1   2      123.54      116.35      5.82 o
  10   1   2        5.55        7.34      5.84 o
  11   1   2        0.10       -2.62      7.97 o
  12   1   2       75.94       88.94      6.70 o
 -12   2   2        1.45       -2.45      9.77 o
 -11   2   2       18.74       28.61      6.91 o
 -10   2   2        1.00        5.00      8.38 o
  -9   2   2      478.21      496.33     10.37 o
  -8   2   2      711.94      638.70     10.21 o
  -7   2   2      376.94      355.20      7.80 o
  -6   2   2      227.52      226.44      5.68 o
  -5   2   2     3548.88     3765.77     18.39 o
  -4   2   2       57.88       41.61      3.54 o
  -3   2   2     2396.30     2540.62     38.76 o
  -2   2   2    19943.31    19105.71    137.96 o
  -1   2   2     2334.46     2283.93     63.40 o
   0   2   2     2888.32     2688.88     34.38 o
   1   2   2     9160.22     9040.65     32.13 o
   2   2   2     1173.66     1097.68     43.56 o
   3   2   2       43.65       22.16      3.21 o
   4   2   2      345.78      365.59      9.08 o
   5   2   2        0.04        9.40      3.86 o
   6   2   2       66.27       60.04      4.85 o
   7   2   2        3.82       12.70     11.05 o
   8   2   2      235.16      249.61      7.82 o
   9   2   2      460.84      447.09     11.87 o
  10   2   2        0.00       -8.65      6.50 o
  11   2   2       38.60       49.62     17.34 o
  12   2   2       32.08       40.63      7.73 o
 -12   3   2       14.74        8.33      7.32 o
 -11   3   2       23.14       20.01      7.08 o
 -10   3   2       56.79       57.53      7.73 o
  -9   3   2      161.91      153.87      7.97 o
  -8   3   2       92.52      101.49     13.62 o
  -7   3   2        2.20        9.80      5.09 o
  -6   3   2        2.90        3.24      4.52 o
  -5   3   2      122.86      110.11      4.93 o
  -4   3   2     2360.03     2347.16     34.71 o
  -3   3   2      364.07      378.81      5.52 o
  -2   3   2     1314.95     1282.07     30.82 o
  -1   3   2      338.37      333.71      7.69 o
   0   3   2     2621.45     2544.65     10.36 o
   1   3   2     1015.97      895.05     19.72 o
   2   3   2       83.77       72.00     11.29 o
   3   3   2     1219.00     1039.36      8.66 o
   4   3   2      246.03      290.28      5.51 o
   5   3   2       91.88       94.09      8.38 o
   6   3   2      281.09      265.66      6.75 o
   7   3   2        2.50       -0.23      5.10 o
   8   3   2       37.11       50.05     10.82 o
   9   3   2        0.50        6.32      6.25 o
  10   3   2       23.08       36.91      6.83 o
  11   3   2       11.16       18.63     14.55 o
  12   3   2        2.83       -8.16      7.31 o
 -12   4   2       11.28        6.86     24.55 o
 -11   4   2        2.08       11.45      7.22 o
 -10   4   2      576.89      540.10     25.03 o
  -9   4   2        2.72       -2.36      6.23 o
  -8   4   2      217.08      233.82     15.60 o
  -7   4   2      372.12      380.15      9.04 o
  -6   4   2      258.59      220.29      7.15 o
  -5   4   2      426.46      443.37     14.32 o
  -4   4   2      756.01      780.71     26.21 o
  -3   4   2      297.04      319.93     26.89 o
  -2   4   2      144.37      136.09      4.52 o
  -1   4   2      182.12      186.72      4.84 o
   0   4   2       85.74       87.20     13.03 o
   1   4   2       67.17       70.96      3.87 o
   2   4   2      285.60      259.12      5.43 o
   3   4   2      957.15      853.82      8.90 o
   4   4   2      325.84      350.19      6.83 o
   5   4   2      734.96      763.39     16.54 o
   6   4   2       23.83       17.11      5.42 o
   7   4   2        1.21        2.32      7.56 o
   8   4   2       17.30       24.90      6.25 o
   9   4   2       88.58       92.23      7.49 o
  10   4   2        0.00       10.28      6.89 o
  11   4   2        0.01      -18.27     10.36 o
 -11   5   2        7.74       -2.51      7.98 o
 -10   5   2        2.68       -8.44      7.68 o
  -9   5   2       85.32       56.62      7.89 o
  -8   5   2      135.22      145.13     13.15 o
  -7   5   2      761.32      731.63     12.91 o
  -6   5   2      880.58      866.94     13.86 o
  -5   5   2      172.28      155.18      8.03 o
  -4   5   2      458.08      462.90     12.81 o
  -3   5   2       41.79       27.49      4.60 o
  -2   5   2       24.88       22.86      4.19 o
  -1   5   2       25.89       27.24      4.28 o
   0   5   2     1318.40     1291.73     36.04 o
   1   5   2      232.13      207.77      5.60 o
   2   5   2      109.79      129.66      5.27 o
   3   5   2      139.70      145.81      7.22 o
   4   5   2       51.89       55.26      7.10 o
   5   5   2      180.06      179.59     15.13 o
   6   5   2      972.93      935.72     27.49 o
   7   5   2       28.98       20.04      6.91 o
   8   5   2       15.22       21.06      6.58 o
   9   5   2        7.24        0.93      7.15 o
  10   5   2        3.06       -3.66      7.23 o
  11   5   2        3.76        7.32      7.98 o
 -10   6   2       11.41       -7.83      9.89 o
  -9   6   2       11.63       18.14      7.07 o
  -8   6   2        2.28       -0.43      6.91 o
  -7   6   2      112.73      133.41      8.63 o
  -6   6   2      104.50       91.50     13.15 o
  -5   6   2       60.47       48.04      6.98 o
  -4   6   2       95.62       87.95      6.33 o
  -3   6   2        4.55       12.95      5.18 o
  -2   6   2       19.94       18.27      6.05 o
  -1   6   2       15.13       24.12      4.61 o
   0   6   2        1.48       -2.85      4.52 o
   1   6   2        8.12       26.30      6.98 o
   2   6   2        5.94       10.24      5.59 o
   3   6   2       14.61       14.55      5.27 o
   4   6   2      100.57       86.70      6.91 o
   5   6   2       13.12        5.84      6.66 o
   6   6   2      140.80      107.41      7.98 o
   7   6   2      117.29      100.60      8.15 o
   8   6   2       19.08       12.91      7.65 o
   9   6   2       14.74        2.68      7.73 o
  10   6   2        0.90       12.96     12.33 o
 -10   7   2       54.75       61.39      9.29 o
  -9   7   2       24.88       23.62      8.31 o
  -8   7   2        8.26        0.76      9.08 o
  -7   7   2       48.80       50.74      7.82 o
  -6   7   2      420.10      366.98     15.48 o
  -5   7   2      548.67      569.87     18.28 o
  -4   7   2      201.82      198.50     19.32 o
  -3   7   2      123.35       92.29     11.06 o
  -2   7   2       12.46        7.10      5.76 o
  -1   7   2        3.41        7.53     12.68 o
   0   7   2       11.75       11.92      5.68 o
   1   7   2      790.12      861.50     17.82 o
   2   7   2      228.57      224.47      8.15 o
   3   7   2      484.62      448.18     19.33 o
   4   7   2        8.58       24.04     11.52 o
   5   7   2      228.92      229.90     11.76 o
   6   7   2      226.72      243.67     10.04 o
   7   7   2       48.83       56.68      7.73 o
   8   7   2        9.81        2.79      7.49 o
   9   7   2        5.05       15.73     11.52 o
  10   7   2        0.65       -0.63      8.30 o
  -9   8   2        5.75       -3.49     15.59 o
  -8   8   2        0.17       12.90     11.40 o
  -7   8   2      119.95      129.93      9.22 o
  -6   8   2       14.14       25.12      7.31 o
  -5   8   2       21.05       20.20      7.40 o
  -4   8   2      241.20      237.88     12.10 o
  -3   8   2      219.95      217.86     12.34 o
  -2   8   2       55.14       49.16     11.40 o
  -1   8   2       12.27       -1.50      6.17 o
   0   8   2       95.53      115.65      6.99 o
   1   8   2       35.45       28.06      6.50 o
   2   8   2        0.02        2.91      6.42 o
   3   8   2      221.25      195.99      9.78 o
   4   8   2       18.37        9.65     15.83 o
   5   8   2       33.02       35.49      7.32 o
   6   8   2        2.67      -12.28      7.16 o
   7   8   2        4.80        9.82      7.40 o
   8   8   2       19.31       28.39     12.92 o
   9   8   2        0.91       -4.80      8.18 o
  -8   9   2        8.83       24.56      8.63 o
  -7   9   2        2.72       19.98      7.98 o
  -6   9   2       14.91       25.77      7.98 o
  -5   9   2       17.12       16.64      7.57 o
  -4   9   2       18.99       23.16      7.90 o
  -3   9   2      259.63      262.94     10.29 o
  -2   9   2       84.42       78.28      8.06 o
  -1   9   2        9.92       14.08      6.75 o
   0   9   2       33.15       30.95      6.66 o
   1   9   2        3.06       -4.75      6.50 o
   2   9   2      162.64      147.42     11.29 o
   3   9   2      171.43      188.39      9.96 o
   4   9   2       61.50       36.05      8.39 o
   5   9   2       34.62       42.47     16.87 o
   6   9   2        8.84        2.55      7.65 o
   7   9   2       12.49       10.49      8.96 o
   8   9   2        3.82        2.75      9.54 o
  -6  10   2        3.57       -5.70      8.61 o
  -5  10   2       49.18       50.72      9.38 o
  -4  10   2       80.32       82.15      9.63 o
  -3  10   2       12.56       14.59      7.98 o
  -2  10   2        7.11       -6.87      7.90 o
  -1  10   2        0.55       15.78      7.16 o
   0  10   2       22.56       32.35     13.96 o
   1  10   2       13.07       18.75     12.57 o
   2  10   2       20.87       33.78     10.47 o
   3  10   2        7.83        7.51      7.82 o
   4  10   2       13.02       29.67      8.06 o
   5  10   2        0.40        0.95      8.22 o
   6  10   2        0.95       18.46     15.13 o
  -4  11   2        0.00        9.28      8.30 o
  -3  11   2        0.69        5.47     10.59 o
  -2  11   2       38.48       41.16      8.97 o
  -1  11   2        4.63       -0.23     11.87 o
   0  11   2       34.28       13.61      9.22 o
   1  11   2       13.47       12.10      8.72 o
   2  11   2       28.54       47.63      8.64 o
   3  11   2        0.15      -10.72      9.89 o
   4  11   2        3.57        3.16      8.47 o
 -11   0   3       28.96       28.64      6.83 o
  -9   0   3       64.20       50.67      6.32 o
  -7   0   3       15.86       20.71      4.60 o
  -5   0   3     3164.92     3180.60     86.29 o
  -3   0   3      598.82      570.95     17.25 o
  -1   0   3     4036.46     4082.60     43.01 o
   1   0   3        0.92        5.59      1.81 o
   3   0   3      671.67      759.28     26.00 o
   5   0   3     1593.85     1699.92     52.87 o
   7   0   3     1190.24     1431.67     35.20 o
   9   0   3       28.75       37.54      6.00 o
  11   0   3       33.96       36.84      6.65 o
 -12   1   3       39.83       61.60     13.71 o
 -11   1   3        6.71        4.86      4.50 o
 -10   1   3       85.23       84.76      4.80 o
  -9   1   3        1.97        7.31      5.41 o
  -8   1   3       11.40       10.45      3.66 o
  -7   1   3       20.49       23.21      3.40 o
  -6   1   3       31.51       37.03      2.91 o
  -5   1   3      545.86      590.48      9.35 o
  -4   1   3      424.07      430.97      9.08 o
  -3   1   3      510.35      466.86      7.61 o
  -2   1   3    12490.62    13006.58    118.88 o
  -1   1   3     1805.02     1936.96     14.29 o
   0   1   3     3887.13     3896.11     20.99 o
   1   1   3     3574.99     3300.35     73.64 o
   2   1   3      527.94      493.85     10.88 o
   3   1   3      800.69      779.27     11.55 o
   4   1   3        1.03        6.07      2.73 o
   5   1   3      398.41      343.57      7.48 o
   6   1   3       30.15       37.52      3.66 o
   7   1   3       54.04       55.20      4.34 o
   8   1   3        5.64        6.28      4.70 o
   9   1   3      358.91      337.95     10.62 o
  10   1   3      436.87      454.64      8.60 o
  11   1   3       41.02       35.44      5.73 o
  12   1   3       18.72       16.11      5.91 o
 -12   2   3       38.94       34.32      7.65 o
 -11   2   3        1.39       -0.17      6.83 o
 -10   2   3        0.09       -6.42      6.25 o
  -9   2   3       53.97       46.09      6.58 o
  -8   2   3        4.96        6.41      8.38 o
  -7   2   3      332.24      310.22      8.73 o
  -6   2   3      177.11      182.69     15.60 o
  -5   2   3      575.82      665.77     15.14 o
  -4   2   3      376.46      323.49      5.52 o
  -3   2   3    13370.90    13568.12    162.36 o
  -2   2   3    42636.65    43063.28    215.83 o
  -1   2   3     1631.97     1756.24     40.15 o
   0   2   3    10316.14     9689.53     42.66 o
   1   2   3      357.19      375.19     15.26 o
   2   2   3      644.67      611.04     37.66 o
   3   2   3      101.25      123.75      7.80 o
   4   2   3      547.70      577.93     21.32 o
   5   2   3     1262.11     1390.96     34.63 o
   6   2   3      171.18      196.55      6.01 o
   7   2   3        7.09       12.14      5.02 o
   8   2   3        8.60        3.84      8.38 o
   9   2   3       10.74        0.23      6.58 o
  10   2   3       30.83       29.23      7.07 o
  11   2   3      109.16      121.49      8.56 o
  12   2   3        1.74       -1.53      7.21 o
 -12   3   3        0.70       10.88      6.99 o
 -11   3   3        1.75       10.01      7.08 o
 -10   3   3      379.38      382.13     10.86 o
  -9   3   3        0.00        7.80      6.91 o
  -8   3   3       21.57       25.90      5.92 o
  -7   3   3        5.10       18.25      5.10 o
  -6   3   3      242.56      266.18      6.67 o
  -5   3   3      236.27      248.53     12.11 o
  -4   3   3      208.81      217.55      5.43 o
  -3   3   3       10.47       10.94      3.46 o
  -2   3   3     2042.10     2224.29     66.66 o
  -1   3   3     1687.58     1596.20     35.42 o
   0   3   3     9656.16     9684.79    126.26 o
   1   3   3      242.52      219.68      8.38 o
   2   3   3      564.14      527.89     16.55 o
   3   3   3     5841.98     5837.42     38.51 o
   4   3   3     1035.82     1033.44     28.91 o
   5   3   3      369.77      391.47      6.92 o
   6   3   3      126.85      138.76      6.87 o
   7   3   3        0.18        8.49      5.10 o
   8   3   3        1.19       -1.06      7.21 o
   9   3   3       79.85       78.37     11.87 o
  10   3   3        0.46       -3.38      6.41 o
  11   3   3        0.53       13.27      6.91 o
  12   3   3        1.52        2.89      7.32 o
 -12   4   3       63.88       83.27     14.08 o
 -11   4   3       32.22       40.58      7.55 o
 -10   4   3        1.67       -4.65      7.40 o
  -9   4   3       52.93       41.59     12.68 o
  -8   4   3      192.08      202.72     11.64 o
  -7   4   3      153.27      145.51      6.98 o
  -6   4   3        6.05        2.56      7.45 o
  -5   4   3     2654.97     2566.29     20.56 o
  -4   4   3     1510.92     1515.13     14.00 o
  -3   4   3     1021.20      965.60     66.45 o
  -2   4   3      672.59      676.79     41.60 o
  -1   4   3     5610.24     5507.52     23.55 o
   0   4   3      257.80      256.03      6.64 o
   1   4   3      330.02      314.45     26.43 o
   2   4   3        0.13        4.89      4.65 o
   3   4   3       72.82       82.35     11.52 o
   4   4   3        9.01       23.27      4.44 o
   5   4   3       84.23       73.47      5.59 o
   6   4   3      117.76      106.78      6.58 o
   7   4   3      135.83      131.08      9.78 o
   8   4   3        4.19        4.42      6.09 o
   9   4   3        0.27      -10.71      6.58 o
  10   4   3        0.33       -9.75     16.17 o
  11   4   3       19.32       19.16     15.59 o
 -11   5   3       10.97       13.24      7.80 o
 -10   5   3        1.87       14.02      7.32 o
  -9   5   3       24.31       20.80      7.68 o
  -8   5   3      147.58      165.82      8.85 o
  -7   5   3      541.28      493.50     40.05 o
  -6   5   3       68.70       62.01      6.98 o
  -5   5   3        4.55        9.90      5.35 o
  -4   5   3      127.73      116.47      6.08 o
  -3   5   3      216.32      269.07      6.58 o
  -2   5   3      598.59      673.50     21.78 o
  -1   5   3      112.07       85.10      8.03 o
   0   5   3       17.43       27.89      4.28 o
   1   5   3     1450.92     1445.87     21.81 o
   2   5   3      299.77      265.16      6.17 o
   3   5   3       86.40      110.18     15.36 o
   4   5   3      326.67      304.23     29.80 o
   5   5   3      372.86      356.72      9.31 o
   6   5   3      339.15      348.39      9.63 o
   7   5   3        0.59       -1.97      6.66 o
   8   5   3       22.46       17.69      6.75 o
   9   5   3       74.19       70.29      8.06 o
  10   5   3        0.80       -8.34      7.49 o
  11   5   3       14.76        9.10     12.45 o
 -10   6   3        0.23        0.59     10.01 o
  -9   6   3        5.96        9.51      7.12 o
  -8   6   3       82.95       69.53      8.30 o
  -7   6   3        1.30      -10.36     15.59 o
  -6   6   3      127.11      144.33     12.10 o
  -5   6   3        8.30        5.03      6.16 o
  -4   6   3        9.15        5.83      8.73 o
  -3   6   3       24.94       26.73      5.43 o
  -2   6   3       24.01       23.41      5.02 o
  -1   6   3      174.24      193.21      6.42 o
   0   6   3       46.95       49.35     14.43 o
   1   6   3       11.71       10.76      4.69 o
   2   6   3       44.95       42.73      5.18 o
   3   6   3       96.86       95.45      6.33 o
   4   6   3       85.91       95.55      6.74 o
   5   6   3       70.02       66.72     16.18 o
   6   6   3       33.84       29.70      7.07 o
   7   6   3      372.12      354.16     13.97 o
   8   6   3      103.36      121.06      8.80 o
   9   6   3       10.86       27.13      7.57 o
  10   6   3       23.66       31.71      8.38 o
 -10   7   3        6.58       11.87      8.23 o
  -9   7   3        0.78       -2.68      7.57 o
  -8   7   3       29.10       23.02      7.73 o
  -7   7   3        5.56       24.28     11.17 o
  -6   7   3       58.79       58.14      8.14 o
  -5   7   3       17.46       21.96      9.43 o
  -4   7   3       43.12       58.76      7.07 o
  -3   7   3      103.56       95.19      6.91 o
  -2   7   3       13.61       13.31      5.51 o
  -1   7   3       34.87       33.06      5.76 o
   0   7   3      375.00      415.48      8.81 o
   1   7   3       37.98       41.86      7.45 o
   2   7   3      492.85      481.80     10.20 o
   3   7   3        7.99       12.57      6.42 o
   4   7   3     1063.01     1009.08     18.99 o
   5   7   3      211.67      205.82      9.66 o
   6   7   3      453.53      498.87     12.09 o
   7   7   3        3.13        6.25      7.07 o
   8   7   3        6.01       17.18      7.16 o
   9   7   3       10.03       11.16      7.82 o
  10   7   3        7.42        4.07      8.46 o
  -9   8   3        7.55       14.03     13.85 o
  -8   8   3       13.85       29.32     11.05 o
  -7   8   3        0.01        2.44      7.57 o
  -6   8   3        5.59        5.90     13.96 o
  -5   8   3       86.34       83.35      8.23 o
  -4   8   3        3.03        5.12      6.99 o
  -3   8   3      140.71      161.10      8.47 o
  -2   8   3        2.12        2.61      6.33 o
  -1   8   3        2.75        7.25      6.17 o
   0   8   3       67.69       63.02      9.08 o
   1   8   3        2.76        1.85      7.80 o
   2   8   3       60.75       61.30      7.32 o
   3   8   3      346.38      336.28     10.85 o
   4   8   3      179.18      163.43      9.05 o
   5   8   3        1.29        3.77      7.16 o
   6   8   3       44.70       41.97      7.65 o
   7   8   3        6.72       18.31      7.40 o
   8   8   3       28.33       23.93      8.39 o
   9   8   3        5.02       -7.41      8.21 o
  -8   9   3        0.75       -6.11     10.47 o
  -7   9   3       20.45       25.46     17.57 o
  -6   9   3        0.13      -10.01      7.65 o
  -5   9   3        0.09       -6.20      7.49 o
  -4   9   3       57.96       55.84      8.55 o
  -3   9   3        5.55        7.89      8.26 o
  -2   9   3       23.07       13.49      9.43 o
  -1   9   3       82.39       62.80     11.17 o
   0   9   3       18.59       48.67     15.01 o
   1   9   3       24.04       16.15     11.40 o
   2   9   3      155.39      190.75      9.38 o
   3   9   3        7.27        1.57     16.64 o
   4   9   3      138.64      131.39     14.66 o
   5   9   3        0.74      -10.88      7.32 o
   6   9   3        0.93        2.66      7.40 o
   7   9   3        3.74        3.01      7.98 o
  -6  10   3       83.76      108.20     10.20 o
  -5  10   3       35.44       38.01     15.24 o
  -4  10   3        0.35        8.43      8.14 o
  -3  10   3       16.48       14.66      8.23 o
  -2  10   3        0.35        5.56      7.56 o
  -1  10   3        8.59       20.25      7.41 o
   0  10   3        1.69        0.59      7.65 o
   1  10   3        1.88       14.31     10.12 o
   2  10   3        0.52       -3.62     10.71 o
   3  10   3       12.91       21.60      7.98 o
   4  10   3        0.01       -0.93      7.73 o
   5  10   3        0.14        5.42      7.98 o
   6  10   3        4.49       10.59      8.96 o
  -4  11   3        3.62       13.98     10.36 o
  -3  11   3       11.95       -3.49     16.29 o
  -2  11   3        4.18       -4.77     11.75 o
  -1  11   3       28.59       37.54      8.96 o
   0  11   3       92.66      102.17      9.96 o
   1  11   3       59.78       66.40      9.79 o
   2  11   3       15.20        7.45     12.45 o
   3  11   3        0.86       11.17      8.06 o
   4  11   3        6.90       19.08      8.89 o
 -12   0   4        0.27       -3.93      6.74 o
 -10   0   4       45.42       39.42      6.50 o
  -8   0   4        2.01        0.68      5.02 o
  -6   0   4        0.25        4.25      3.77 o
  -4   0   4      644.37      671.75     21.68 o
  -2   0   4      661.57      713.48     15.86 o
   2   0   4     2788.10     2644.47     26.55 o
   4   0   4       17.24       22.27      3.21 o
   6   0   4     1375.72     1356.55     30.67 o
   8   0   4      706.25      729.42     19.33 o
  10   0   4      698.63      678.65     27.95 o
  12   0   4       76.68       76.18     11.87 o
 -12   1   4       11.77        5.22      4.99 o
 -11   1   4        0.06       -2.45      4.56 o
 -10   1   4       45.87       59.64      4.62 o
  -9   1   4       22.60       19.99      4.03 o
  -8   1   4      296.59      293.19      5.65 o
  -7   1   4      588.08      576.89     10.96 o
  -6   1   4       38.35       36.83      2.91 o
  -5   1   4     1130.36     1193.75     14.73 o
  -4   1   4     6589.24     6677.60     65.88 o
  -3   1   4       15.66       24.18      2.09 o
  -2   1   4    10578.49    10838.18     99.61 o
  -1   1   4     4565.25     5084.70     38.31 o
   0   1   4     2062.25     1993.09      8.99 o
   1   1   4     2023.62     1860.51      6.80 o
   2   1   4     3428.56     3462.03     66.10 o
   3   1   4     3336.48     3244.08     39.95 o
   4   1   4      889.38      881.38     11.33 o
   5   1   4      916.68      838.64     11.06 o
   6   1   4      514.05      461.71      7.22 o
   7   1   4      670.59      677.39      8.45 o
   8   1   4       21.35       27.70      6.31 o
   9   1   4        5.35       16.43      6.34 o
  10   1   4       10.90       24.38      5.28 o
  11   1   4        2.42        9.63      5.79 o
  12   1   4        6.66       -2.71      6.77 o
 -12   2   4       18.67       23.94      7.40 o
 -11   2   4       26.44       19.45      7.07 o
 -10   2   4      145.50      144.92      7.89 o
  -9   2   4        1.00        5.75      5.84 o
  -8   2   4       29.02       13.38      5.60 o
  -7   2   4      404.60      414.00      7.98 o
  -6   2   4      222.73      205.56      5.84 o
  -5   2   4       22.23       32.78      5.35 o
  -4   2   4     3475.52     3420.47     41.49 o
  -3   2   4     3749.17     3859.94     85.72 o
  -2   2   4      676.13      814.63     41.27 o
  -1   2   4    11822.90    12068.25     47.00 o
   0   2   4      541.05      530.64      5.13 o
   1   2   4      493.40      590.88     23.54 o
   2   2   4      233.96      231.76     21.66 o
   3   2   4     2221.06     2307.97     73.68 o
   4   2   4     2686.67     2886.36    124.34 o
   5   2   4      414.94      474.19     18.63 o
   6   2   4        4.20        4.36      4.36 o
   7   2   4       81.92       86.24      8.38 o
   8   2   4       46.90       48.77      6.28 o
   9   2   4      468.34      470.39     16.07 o
  10   2   4       66.07       76.49      9.66 o
  11   2   4       34.24       37.13      7.32 o
  12   2   4       20.91       11.64      7.90 o
 -12   3   4        4.69       -2.82      7.80 o
 -11   3   4      148.38      127.25     18.04 o
 -10   3   4       54.05       85.79     11.99 o
  -9   3   4     1002.86      917.61     19.34 o
  -8   3   4       71.40       67.06      6.33 o
  -7   3   4        2.12        6.36      5.93 o
  -6   3   4      259.17      274.03      7.33 o
  -5   3   4       14.98       24.64      5.93 o
  -4   3   4     1160.37     1128.52     35.57 o
  -3   3   4      175.93      202.61     14.20 o
  -2   3   4     7510.47     7267.27     93.31 o
  -1   3   4      332.19      287.93     11.18 o
   0   3   4      402.75      360.79      7.92 o
   1   3   4      123.16      122.16      3.87 o
   2   3   4      978.49     1021.40      8.00 o
   3   3   4     2279.42     2366.73     40.45 o
   4   3   4     1593.00     1727.10     53.09 o
   5   3   4      636.09      619.44      8.40 o
   6   3   4        7.14       -0.91      5.70 o
   7   3   4       96.40       98.00      6.17 o
   8   3   4       14.81        8.78      6.00 o
   9   3   4       84.65       80.84      9.43 o
  10   3   4        6.40       -7.02      6.65 o
  11   3   4       72.77       72.18      7.97 o
  12   3   4        2.31        2.33      7.57 o
 -11   4   4       39.79       42.05     11.29 o
 -10   4   4      100.87      105.65      8.47 o
  -9   4   4       17.38       32.11      9.54 o
  -8   4   4       46.93       57.15      7.22 o
  -7   4   4        3.54       14.34      5.59 o
  -6   4   4      927.21      937.75     16.89 o
  -5   4   4      995.81      963.53     16.08 o
  -4   4   4      759.39      842.59     31.57 o
  -3   4   4       35.92       33.56      4.24 o
  -2   4   4       64.79      114.08      4.67 o
  -1   4   4      137.61       96.67      4.44 o
   0   4   4      109.09      131.92      4.27 o
   1   4   4      769.50      804.14      8.26 o
   2   4   4       49.98       45.20      4.11 o
   3   4   4      580.54      634.78     51.13 o
   4   4   4     1523.89     1432.82     99.03 o
   5   4   4      116.60      124.06     18.16 o
   6   4   4       70.15       74.35      6.01 o
   7   4   4        1.92        5.58      8.03 o
   8   4   4       23.73       18.66      6.50 o
   9   4   4        3.85        9.21     10.47 o
  10   4   4       10.57       18.30      7.24 o
  11   4   4       15.79        7.45      7.73 o
 -11   5   4       12.54       12.86     13.15 o
 -10   5   4       26.89       31.16      7.89 o
  -9   5   4       26.86       28.21     10.01 o
  -8   5   4      591.16      527.05     12.01 o
  -7   5   4      600.18      549.49     16.19 o
  -6   5   4      884.15      847.18     12.34 o
  -5   5   4      160.12      167.06     17.57 o
  -4   5   4        4.25        6.13      5.02 o
  -3   5   4       69.85       64.13      5.10 o
  -2   5   4        0.02       12.10      4.44 o
  -1   5   4      234.70      261.55     16.88 o
   0   5   4      382.37      462.98     11.18 o
   1   5   4       17.81       21.17      4.36 o
   2   5   4       31.44       14.06      5.82 o
   3   5   4        0.21       -1.13      4.52 o
   4   5   4      165.87      185.92     14.90 o
   5   5   4      155.96      163.42      7.16 o
   6   5   4        0.52      -12.51      6.25 o
   7   5   4      215.56      235.19     11.64 o
   8   5   4        0.19       14.55      6.42 o
   9   5   4        0.17       -4.36      6.99 o
  10   5   4       12.55       12.55      7.49 o
  11   5   4        8.55       11.64      7.90 o
 -10   6   4        9.01        6.52      7.90 o
  -9   6   4      136.75      133.64      9.30 o
  -8   6   4       50.30       39.43      7.73 o
  -7   6   4       39.40       46.92      8.49 o
  -6   6   4      563.61      520.58     25.38 o
  -5   6   4       48.36       48.62      6.98 o
  -4   6   4        1.33       -7.96      6.05 o
  -3   6   4       68.84       85.40      8.26 o
  -2   6   4        2.45       -0.97      4.93 o
  -1   6   4       18.95       29.18      5.18 o
   0   6   4       19.44       49.37     18.50 o
   1   6   4      172.10      191.58      6.58 o
   2   6   4       15.69       28.61      5.18 o
   3   6   4       27.86       29.86      5.82 o
   4   6   4      107.53      111.17      6.99 o
   5   6   4      108.57       98.25      7.24 o
   6   6   4      184.89      172.36      8.89 o
   7   6   4      346.21      304.85     10.62 o
   8   6   4       45.98       58.78      7.73 o
   9   6   4       34.46       29.10     14.89 o
  10   6   4        0.35      -16.45      8.22 o
 -10   7   4        2.77      -10.77      8.22 o
  -9   7   4        6.77       -4.77      7.73 o
  -8   7   4       14.54       -1.62      7.56 o
  -7   7   4       62.62       57.80      9.77 o
  -6   7   4        3.48      -10.36      7.23 o
  -5   7   4        0.27        3.60      6.66 o
  -4   7   4      127.01      111.68      7.57 o
  -3   7   4       10.14       14.54      8.26 o
  -2   7   4       14.61       14.24      5.68 o
  -1   7   4       55.30       67.24     22.46 o
   0   7   4        3.80       -0.71      5.51 o
   1   7   4      176.42      162.41      7.32 o
   2   7   4       52.13       61.20      6.42 o
   3   7   4       74.45       61.16      9.08 o
   4   7   4       33.50       15.12      9.89 o
   5   7   4       79.58       70.54      8.15 o
   6   7   4      135.55      133.22      8.89 o
   7   7   4        3.92       17.98     17.80 o
   8   7   4        0.79       18.84      7.22 o
   9   7   4        9.06       11.61      7.73 o
  -9   8   4       15.95       12.11     18.04 o
  -8   8   4       14.55       33.13      7.73 o
  -7   8   4       12.34       29.46     23.39 o
  -6   8   4       47.97       50.33      7.82 o
  -5   8   4       46.77       36.15      7.68 o
  -4   8   4       13.31       20.13      6.91 o
  -3   8   4       22.96       14.55      6.91 o
  -2   8   4       65.43       66.24      7.24 o
  -1   8   4       94.77       96.01     10.01 o
   0   8   4       36.10       47.37      6.58 o
   1   8   4        4.27        7.69      8.03 o
   2   8   4       50.82       51.66      9.54 o
   3   8   4      342.47      335.00     10.62 o
   4   8   4       60.19       58.47      7.73 o
   5   8   4       13.86        6.05      7.41 o
   6   8   4        6.93       -3.10      7.40 o
   7   8   4        0.69        1.71      7.38 o
   8   8   4       18.51       23.85      7.98 o
   9   8   4        7.27        5.82     17.45 o
  -8   9   4        1.84       15.62      8.21 o
  -7   9   4       15.58       22.48      8.30 o
  -6   9   4        8.95        8.92      7.49 o
  -5   9   4        1.26        3.78      7.32 o
  -4   9   4      156.22      161.66     28.40 o
  -3   9   4        0.01       -4.47      7.32 o
  -2   9   4       12.92       12.41      6.99 o
  -1   9   4        0.20        2.56      6.75 o
   0   9   4       45.97       54.64     21.64 o
   1   9   4        2.45        8.07      6.66 o
   2   9   4       86.16       82.48     10.24 o
   3   9   4       30.99       18.34      7.82 o
   4   9   4       42.95       41.08      8.06 o
   5   9   4        0.01        7.49      7.32 o
   6   9   4        6.55        5.93      7.73 o
   7   9   4        5.80        7.81     12.57 o
  -6  10   4       24.02       25.33      8.80 o
  -5  10   4       18.07       33.95      8.39 o
  -4  10   4        4.99        8.29      8.15 o
  -3  10   4       10.86       17.62      9.19 o
  -2  10   4        1.68      -12.70     21.29 o
  -1  10   4       27.48       31.03      8.06 o
   0  10   4       22.08       39.92      7.91 o
   1  10   4       75.38       87.08      9.66 o
   2  10   4       23.02       33.12      8.61 o
   3  10   4        8.54       26.10      7.65 o
   4  10   4        1.75        6.84      8.61 o
   5  10   4        5.04       -6.82      7.97 o
   6  10   4       12.84       12.11     12.68 o
  -4  11   4        4.46       17.67      8.39 o
  -3  11   4        1.38        5.51      8.14 o
  -2  11   4        3.59        9.50      8.14 o
  -1  11   4       96.04       88.75      9.87 o
   0  11   4       26.66       23.11     18.27 o
   1  11   4       70.23       73.89     10.04 o
   2  11   4        3.22       -1.67      8.47 o
   3  11   4        9.31       -9.83      8.80 o
   4  11   4       20.82       20.04      8.97 o
 -11   0   5       83.59       88.17      8.84 o
  -9   0   5        4.00       15.76     13.03 o
  -7   0   5      682.54      710.78     24.11 o
  -5   0   5     1275.42     1525.62     33.47 o
  -3   0   5       26.02       20.62      2.88 o
  -1   0   5      105.98       73.67      2.55 o
   1   0   5    35295.45    35114.07    653.62 o
   3   0   5     1322.58     1361.88     33.86 o
   5   0   5      571.68      557.27      8.27 o
   7   0   5      148.91      143.11      7.10 o
   9   0   5       44.03       47.35      6.33 o
  11   0   5       43.24       47.61     12.92 o
 -12   1   5       36.47       48.14      5.34 o
 -11   1   5        4.01        5.79      4.68 o
 -10   1   5      123.19      111.02      6.79 o
  -9   1   5       29.84       35.33      4.24 o
  -8   1   5        8.22       11.50      3.66 o
  -7   1   5      439.52      405.48      8.77 o
  -6   1   5       89.24      112.65      3.43 o
  -5   1   5      156.48      166.80      5.01 o
  -4   1   5     1262.54     1402.84     21.51 o
  -3   1   5     2314.11     2207.12     19.66 o
  -2   1   5        6.89       11.71      3.04 o
  -1   1   5      896.99      875.14      7.47 o
   0   1   5     9764.41     9733.45     30.48 o
   1   1   5      760.86      832.57      4.71 o
   2   1   5        0.36       -0.23      2.42 o
   3   1   5      167.99      161.05      3.36 o
   4   1   5       15.42       17.36      2.86 o
   5   1   5       22.22       33.12      3.31 o
   6   1   5      318.38      283.71      5.33 o
   7   1   5       28.70       27.34      6.06 o
   8   1   5       42.29       41.13      5.05 o
   9   1   5        0.06       -5.20      4.97 o
  10   1   5        0.24        6.59      8.70 o
  11   1   5       13.53       24.10      5.46 o
  12   1   5        0.50        5.90      5.56 o
 -12   2   5        2.92       13.31      7.16 o
 -11   2   5       88.15       93.15      7.90 o
 -10   2   5       54.72       50.39     10.59 o
  -9   2   5      179.63      196.59      7.82 o
  -8   2   5        6.53       10.67      6.52 o
  -7   2   5       62.04       56.57      5.51 o
  -6   2   5      120.27      121.95      5.18 o
  -5   2   5       81.41       78.90      6.05 o
  -4   2   5     4405.81     4499.38     38.62 o
  -3   2   5      967.52      940.91      7.42 o
  -2   2   5      205.71      208.08     14.09 o
  -1   2   5      395.11      410.17     23.53 o
   0   2   5       63.90       65.42      7.45 o
   1   2   5      398.08      383.37     17.47 o
   2   2   5     6489.17     6364.12    134.36 o
   3   2   5     2798.99     2937.90    128.78 o
   4   2   5     3202.91     3366.43    123.85 o
   5   2   5      151.31      175.42     10.24 o
   6   2   5      325.05      345.36      7.16 o
   7   2   5      206.37      216.64     10.36 o
   8   2   5      167.11      160.75     13.97 o
   9   2   5      284.46      289.31      9.38 o
  10   2   5       32.22       31.64      7.21 o
  11   2   5        3.21        8.84      7.08 o
  12   2   5        0.01        4.73      7.32 o
 -12   3   5       22.03       18.74     10.47 o
 -11   3   5       33.02       25.59      7.48 o
 -10   3   5      553.90      487.38     11.85 o
  -9   3   5      256.83      248.24      9.46 o
  -8   3   5       55.82       54.03      6.25 o
  -7   3   5        0.25        4.77      5.10 o
  -6   3   5      579.25      570.70      8.80 o
  -5   3   5      199.51      242.73     10.13 o
  -4   3   5     5682.25     6135.00     38.20 o
  -3   3   5     1663.32     1558.94     51.14 o
  -2   3   5     3842.72     3711.26     47.89 o
  -1   3   5     1082.97     1056.32     18.67 o
   0   3   5     2476.76     2525.87     13.46 o
   1   3   5      112.41      114.57      7.33 o
   2   3   5      197.61      205.23     23.28 o
   3   3   5      718.89      780.52     30.76 o
   4   3   5     1844.16     1850.23     18.33 o
   5   3   5      155.48      170.13      6.87 o
   6   3   5       63.12       72.24      5.35 o
   7   3   5        4.80        2.91      5.43 o
   8   3   5       31.89       24.55      6.50 o
   9   3   5       92.91      102.95      7.57 o
  10   3   5       69.25       81.31      7.65 o
  11   3   5        7.49        8.03     10.94 o
 -11   4   5        0.23       -1.17      7.91 o
 -10   4   5        6.47       15.85     13.38 o
  -9   4   5        4.35       13.60      6.89 o
  -8   4   5      709.49      659.14     12.13 o
  -7   4   5       61.82       78.03      6.32 o
  -6   4   5      693.19      658.18     10.12 o
  -5   4   5     1234.22     1236.57     20.87 o
  -4   4   5     2656.70     2571.05     15.63 o
  -3   4   5       72.01       59.79      4.60 o
  -2   4   5      196.65      199.88      5.57 o
  -1   4   5      178.06      146.78      4.91 o
   0   4   5        0.47       -0.23      3.96 o
   1   4   5     1172.74     1196.44     38.95 o
   2   4   5     1571.98     1715.84     66.40 o
   3   4   5     1714.79     1836.48    112.15 o
   4   4   5       35.78       32.74      5.35 o
   5   4   5       35.85       35.42      5.51 o
   6   4   5      314.55      303.24     17.00 o
   7   4   5      367.31      328.31      9.20 o
   8   4   5        3.80       -1.12      6.33 o
   9   4   5       86.24       88.45     10.24 o
  10   4   5       15.52        8.31      7.32 o
  11   4   5       17.06       29.70      7.98 o
 -11   5   5        5.95       12.29      7.98 o
 -10   5   5       13.25       18.11      9.08 o
  -9   5   5       21.05        5.93      7.41 o
  -8   5   5      242.07      236.06     11.64 o
  -7   5   5       27.13       21.33      7.32 o
  -6   5   5       54.37       45.22      6.83 o
  -5   5   5        0.23        2.63      5.42 o
  -4   5   5      644.64      654.54     43.09 o
  -3   5   5      428.36      396.32     16.42 o
  -2   5   5     1057.94     1075.06     44.76 o
  -1   5   5     6136.11     6866.45    222.06 o
   0   5   5     1998.48     2099.00     14.25 o
   1   5   5      282.92      337.54     16.18 o
   2   5   5       35.83       35.36      4.76 o
   3   5   5       13.08       10.94      4.61 o
   4   5   5       13.52        6.87      5.27 o
   5   5   5       23.60       20.40      5.84 o
   6   5   5        1.35        0.00      6.09 o
   7   5   5      299.85      302.13      9.88 o
   8   5   5      102.79       95.76      8.06 o
   9   5   5        0.00        8.96     17.34 o
  10   5   5        1.69        4.07      7.24 o
  11   5   5       14.21        8.75     12.92 o
 -10   6   5        0.91        0.22      9.66 o
  -9   6   5        0.59       -1.27     11.29 o
  -8   6   5      120.99      128.48      8.56 o
  -7   6   5      307.74      251.84     10.00 o
  -6   6   5        4.58        7.06      7.16 o
  -5   6   5       72.03       59.92      6.99 o
  -4   6   5       10.04       19.00      5.68 o
  -3   6   5        5.72       14.89     10.59 o
  -2   6   5       95.02      117.39      6.01 o
  -1   6   5        5.77        6.52      7.21 o
   0   6   5       30.33       39.15      8.84 o
   1   6   5      100.69       89.60      6.01 o
   2   6   5        0.50       -0.23      5.59 o
   3   6   5       42.30       48.87      8.15 o
   4   6   5        9.93       14.80     11.99 o
   5   6   5      202.18      204.12      8.23 o
   6   6   5      495.25      450.98     11.69 o
   7   6   5       86.81       62.56      8.23 o
   8   6   5       13.12       25.07      7.40 o
   9   6   5       24.29        6.06      8.14 o
  10   6   5       11.27        3.95      7.98 o
 -10   7   5        0.78       -4.91      8.31 o
  -9   7   5        2.16       -4.05      7.73 o
  -8   7   5        5.78       -5.31      8.96 o
  -7   7   5      158.20      114.08      9.12 o
  -6   7   5       54.91       56.45      7.73 o
  -5   7   5        1.67       16.18      9.77 o
  -4   7   5      179.84      195.48      8.30 o
  -3   7   5      148.83      167.38      7.49 o
  -2   7   5       68.79       39.23      9.08 o
  -1   7   5      179.93      198.13      7.41 o
   0   7   5       12.62        8.24      5.35 o
   1   7   5       41.74       50.09      6.17 o
   2   7   5        0.42       13.38      5.76 o
   3   7   5      332.18      343.30      9.54 o
   4   7   5       56.95       53.65      7.24 o
   5   7   5      119.14      116.62      9.08 o
   6   7   5       34.41       32.80      7.56 o
   7   7   5      108.67      100.20      8.72 o
   8   7   5        0.12       -1.59      7.65 o
   9   7   5       14.24        1.95      8.14 o
  -9   8   5       37.66       38.39      9.03 o
  -8   8   5        2.52       12.17      7.71 o
  -7   8   5       13.19       14.05      7.56 o
  -6   8   5        8.24        6.75      7.08 o
  -5   8   5       26.50       18.19      9.08 o
  -4   8   5        9.75       -3.84      7.08 o
  -3   8   5        1.78       -2.92      6.50 o
  -2   8   5       16.38       22.98      9.31 o
  -1   8   5       97.62      106.95     11.06 o
   0   8   5       11.04        8.61      6.58 o
   1   8   5       30.52       41.85      8.26 o
   2   8   5       17.04       10.12      6.87 o
   3   8   5        4.66        1.27      7.07 o
   4   8   5       63.42       66.65      8.84 o
   5   8   5       22.46       13.07      7.49 o
   6   8   5        3.87       14.96      7.32 o
   7   8   5        3.80      -10.46      7.65 o
   8   8   5        1.59       13.82      7.65 o
  -8   9   5        2.02        6.62      8.64 o
  -7   9   5        0.04        7.96      8.06 o
  -6   9   5        0.03        1.67      7.55 o
  -5   9   5       26.92       25.84      7.82 o
  -4   9   5       35.30       25.48      8.39 o
  -3   9   5       37.66       47.24     13.38 o
  -2   9   5        1.84       -3.74      6.99 o
  -1   9   5       30.43       26.06      7.16 o
   0   9   5        2.48        3.69      6.65 o
   1   9   5        0.09       -6.16      9.54 o
   2   9   5        1.42        4.02      7.16 o
   3   9   5        0.42        3.58     13.50 o
   4   9   5       81.31       92.04     11.87 o
   5   9   5       15.44       29.32      7.49 o
   6   9   5        0.44       -9.78      7.73 o
   7   9   5        1.11        2.99      9.31 o
  -6  10   5        1.76       -2.21     17.57 o
  -5  10   5       29.43       45.50      8.64 o
  -4  10   5        1.46        2.02      7.98 o
  -3  10   5       54.25       70.05      8.80 o
  -2  10   5       52.99       58.94      8.47 o
  -1  10   5        0.22      -10.52      9.77 o
   0  10   5       41.84       47.70      8.56 o
   1  10   5      111.62      110.78      9.30 o
   2  10   5      127.47      133.57     13.50 o
   3  10   5        6.62        6.96      9.89 o
   4  10   5        2.94        4.22      7.89 o
   5  10   5        8.75       20.29      8.55 o
   6  10   5        3.66        3.26      8.72 o
  -4  11   5        7.75        9.24      8.63 o
  -3  11   5        0.67        2.63     14.08 o
  -2  11   5       18.02       16.39     15.24 o
  -1  11   5       22.54       21.57      9.05 o
   0  11   5       78.67      106.01     10.28 o
   1  11   5        1.76      -12.57      8.72 o
   2  11   5        4.18        9.31      8.56 o
   3  11   5        0.18        1.98      8.39 o
 -12   0   6       38.23       47.51      7.24 o
 -10   0   6       35.10       30.83      6.16 o
  -8   0   6        0.69        3.89      5.02 o
  -6   0   6     1844.89     1861.29     42.71 o
  -4   0   6      264.64      283.66      5.02 o
  -2   0   6     1506.21     1527.48      7.93 o
   0   0   6     4580.54     4653.62     18.09 o
   2   0   6     6208.67     5517.69     71.84 o
   4   0   6       73.43       64.53      6.40 o
   6   0   6      252.56      296.46      6.99 o
   8   0   6     1596.31     1515.93     59.80 o
  10   0   6      307.94      352.42      9.79 o
  12   0   6        0.66        5.12      7.91 o
 -12   1   6       24.57       30.48      6.68 o
 -11   1   6       18.97       16.05      5.00 o
 -10   1   6        1.01        6.10      5.14 o
  -9   1   6      204.90      183.84      5.37 o
  -8   1   6      116.65      127.41      4.32 o
  -7   1   6      646.12      644.43      8.01 o
  -6   1   6       11.53        0.86      2.79 o
  -5   1   6       11.83       16.71      2.91 o
  -4   1   6     2048.55     2071.47     32.85 o
  -3   1   6      207.12      205.02      4.44 o
  -2   1   6      143.67      154.68      3.69 o
  -1   1   6     1430.69     1348.22      9.08 o
   0   1   6    11039.52    11064.95     48.40 o
   1   1   6     1742.92     1922.52     29.65 o
   2   1   6      475.00      458.65     11.02 o
   3   1   6      583.58      626.26     10.90 o
   4   1   6      694.12      681.75      9.48 o
   5   1   6      168.69      219.56      4.47 o
   6   1   6        1.90       -0.10      3.58 o
   7   1   6        0.89        5.64      3.94 o
   8   1   6      157.36      152.74      5.91 o
   9   1   6      111.39      126.13      5.87 o
  10   1   6       39.07       50.10      9.64 o
  11   1   6        2.74        7.85      5.31 o
  12   1   6        0.31       -2.22      7.27 o
 -12   2   6        0.19        6.17     10.01 o
 -11   2   6        9.20       16.84      7.07 o
 -10   2   6      128.39      116.86      7.73 o
  -9   2   6       19.28       20.48      6.58 o
  -8   2   6       64.41       50.84     13.85 o
  -7   2   6      176.11      158.23      6.34 o
  -6   2   6       77.37       75.74      5.02 o
  -5   2   6      133.25      122.64      4.69 o
  -4   2   6      126.18      109.41      4.44 o
  -3   2   6      188.00      200.52      4.44 o
  -2   2   6     1866.12     1980.00     40.21 o
  -1   2   6     3096.99     2980.25     45.88 o
   0   2   6      242.95      268.19     11.53 o
   1   2   6      604.44      532.77     15.15 o
   2   2   6     1511.95     1466.63     26.98 o
   3   2   6     2846.25     3027.81    137.76 o
   4   2   6     3409.21     3539.81    171.98 o
   5   2   6        5.73       10.19      4.03 o
   6   2   6       71.12       76.81      5.27 o
   7   2   6      163.63      142.99      9.66 o
   8   2   6       85.56      106.89      7.07 o
   9   2   6       28.70       34.76      7.33 o
  10   2   6       70.15       77.00      7.73 o
  11   2   6        3.19       -2.09      7.15 o
  12   2   6       10.03        6.46      7.98 o
 -12   3   6        0.01       -4.06     10.36 o
 -11   3   6       31.89       35.92      7.24 o
 -10   3   6        0.02       -4.31     10.36 o
  -9   3   6      230.17      236.73     12.80 o
  -8   3   6       53.17       73.63      6.25 o
  -7   3   6      229.59      234.09      7.41 o
  -6   3   6      210.54      192.73     11.52 o
  -5   3   6     1418.37     1384.62     11.45 o
  -4   3   6       40.16       26.33     14.20 o
  -3   3   6     2129.35     2255.21     44.28 o
  -2   3   6     4218.00     3877.65     29.23 o
  -1   3   6      502.44      478.62      9.44 o
   0   3   6      140.44      158.47      7.45 o
   1   3   6      797.93      835.25     17.02 o
   2   3   6       32.00       48.61      4.19 o
   3   3   6      652.66      723.45      7.99 o
   4   3   6      301.84      322.91     22.47 o
   5   3   6       16.17       13.52      8.26 o
   6   3   6       38.14       38.45      5.70 o
   7   3   6      206.64      205.99      7.24 o
   8   3   6        6.68        4.01      6.33 o
   9   3   6       92.00       77.16      7.48 o
  10   3   6      165.07      186.31      9.46 o
  11   3   6      186.23      174.33      9.79 o
 -11   4   6        3.08       -3.13      7.15 o
 -10   4   6      156.56      170.66      9.03 o
  -9   4   6       99.28      109.10      8.15 o
  -8   4   6      315.38      293.06      9.51 o
  -7   4   6       48.89       62.77     14.43 o
  -6   4   6      105.29       86.46      9.31 o
  -5   4   6     1312.11     1305.40     12.59 o
  -4   4   6     1007.03      989.96     29.95 o
  -3   4   6      268.18      259.80      6.08 o
  -2   4   6     2843.94     2638.80     38.48 o
  -1   4   6      300.75      335.29      5.99 o
   0   4   6      920.87      872.78     21.22 o
   1   4   6      852.69      878.81     39.63 o
   2   4   6      754.11      747.61     53.36 o
   3   4   6      323.91      291.33     16.07 o
   4   4   6      812.52      783.26     62.10 o
   5   4   6      848.37      789.52     45.78 o
   6   4   6      344.84      341.30      8.89 o
   7   4   6       28.87       26.72      6.66 o
   8   4   6      237.06      202.64      8.72 o
   9   4   6       26.91       29.61      7.24 o
  10   4   6        0.39        8.29      7.23 o
  11   4   6       25.78       39.30     14.55 o
 -11   5   6        3.47       -1.63     14.66 o
 -10   5   6       11.70        6.37      7.64 o
  -9   5   6      191.63      179.05      9.36 o
  -8   5   6       24.92       33.21      7.22 o
  -7   5   6       65.78       54.28      7.24 o
  -6   5   6       25.34       24.88      7.33 o
  -5   5   6       10.80       10.74      5.59 o
  -4   5   6       25.48       15.27      5.68 o
  -3   5   6       63.46       69.42      6.52 o
  -2   5   6      138.61      160.18      5.83 o
  -1   5   6      596.60      626.58     13.39 o
   0   5   6     1306.58     1195.47     56.44 o
   1   5   6      109.11      126.51      6.40 o
   2   5   6      222.29      184.26      6.41 o
   3   5   6       21.90       18.18      4.85 o
   4   5   6        0.20        7.75      5.18 o
   5   5   6       49.67       47.32      6.01 o
   6   5   6       34.48       33.81      6.66 o
   7   5   6       73.77       66.07      7.65 o
   8   5   6        3.45       15.54      6.83 o
   9   5   6        0.18        1.86      7.24 o
  10   5   6        0.43        1.45      7.32 o
 -10   6   6       64.37       77.06      8.79 o
  -9   6   6        3.49       -2.39      7.31 o
  -8   6   6      123.43      103.47      8.96 o
  -7   6   6        4.14        1.94      7.38 o
  -6   6   6      565.56      524.33     11.93 o
  -5   6   6      238.89      223.21      8.54 o
  -4   6   6      301.30      293.53     22.12 o
  -3   6   6        0.46        9.01     10.71 o
  -2   6   6        4.63       11.03      5.02 o
  -1   6   6      677.32      672.90     20.50 o
   0   6   6        2.09        7.27      5.02 o
   1   6   6      209.62      219.15      7.40 o
   2   6   6        4.46        3.15      5.35 o
   3   6   6        1.35       -0.86     10.71 o
   4   6   6      141.18      144.27      7.41 o
   5   6   6       68.06       93.39     20.48 o
   6   6   6       49.05       27.64      8.15 o
   7   6   6      149.57      145.11      8.80 o
   8   6   6        5.11        8.52      7.49 o
   9   6   6       17.39        9.31      8.23 o
  10   6   6        6.99        4.05      9.08 o
 -10   7   6        4.02        0.92      8.30 o
  -9   7   6        6.38        1.81     12.33 o
  -8   7   6       32.61       35.89      7.97 o
  -7   7   6       65.91       62.03      8.39 o
  -6   7   6       24.15       31.04      7.82 o
  -5   7   6       52.51       39.38      7.33 o
  -4   7   6        0.48        3.07     12.68 o
  -3   7   6       51.98       55.00     11.64 o
  -2   7   6       49.13       39.23      6.33 o
  -1   7   6      274.41      243.37     16.65 o
   0   7   6        0.32        1.68      5.35 o
   1   7   6       26.67       20.19      7.80 o
   2   7   6       11.60        6.63      6.40 o
   3   7   6       42.38       34.66      6.91 o
   4   7   6       11.29       10.91      6.50 o
   5   7   6        0.13       11.25      6.66 o
   6   7   6       31.64       40.43      7.24 o
   7   7   6        9.25       16.27      8.49 o
   8   7   6        1.51       -2.91      7.57 o
   9   7   6        8.00       14.64      7.65 o
  -9   8   6        1.39        3.57      8.22 o
  -8   8   6        3.80       -1.28      9.66 o
  -7   8   6       35.01       26.36      8.21 o
  -6   8   6        0.18       -8.63      7.16 o
  -5   8   6       46.51       53.76      7.57 o
  -4   8   6        0.85        2.48      6.99 o
  -3   8   6       12.97       14.38      6.66 o
  -2   8   6       22.14       27.99      9.08 o
  -1   8   6        2.55        1.12      6.41 o
   0   8   6       99.65      105.34      7.32 o
   1   8   6        6.29        8.25      8.61 o
   2   8   6       84.10       94.48      7.65 o
   3   8   6        4.22       16.64      6.58 o
   4   8   6        0.53       -2.20      7.16 o
   5   8   6       60.45       70.14      8.06 o
   6   8   6       24.49       30.56      7.73 o
   7   8   6        0.38        9.18      7.38 o
   8   8   6        0.08      -11.99      8.06 o
  -7   9   6        6.19       13.73      8.06 o
  -6   9   6        0.04        2.65      7.73 o
  -5   9   6        2.71        0.85      8.03 o
  -4   9   6        0.02       11.04      7.16 o
  -3   9   6        1.32        6.52      8.38 o
  -2   9   6        3.61       13.92      6.99 o
  -1   9   6       18.07       24.98      7.16 o
   0   9   6        1.43        5.57     17.45 o
   1   9   6       10.71       17.03      6.91 o
   2   9   6       43.99       47.69      7.73 o
   3   9   6        3.71        3.23      7.32 o
   4   9   6       12.24       20.36      7.73 o
   5   9   6        0.73        7.56     10.71 o
   6   9   6        1.36       -7.21      7.73 o
   7   9   6        9.58       19.61      8.22 o
  -6  10   6        3.63       11.05      8.73 o
  -5  10   6       11.01       11.11      8.47 o
  -4  10   6        1.68       18.31      7.89 o
  -3  10   6       16.09       20.19      8.31 o
  -2  10   6        1.51       -1.74     16.64 o
  -1  10   6       12.10       18.05      7.73 o
   0  10   6      180.11      183.43     10.29 o
   1  10   6       25.22       40.68     10.71 o
   2  10   6       34.73       33.84      8.30 o
   3  10   6       45.02       45.34     16.41 o
   4  10   6       15.26       13.92      8.63 o
   5  10   6       21.68       43.17      8.97 o
  -3  11   6        2.15        1.71      8.47 o
  -2  11   6        0.05       -9.43      8.30 o
  -1  11   6        1.40        5.91      8.47 o
   0  11   6        0.50       -4.42      8.89 o
   1  11   6       42.04       51.42      9.38 o
   2  11   6        0.13        6.13      8.06 o
   3  11   6        1.30       -9.84      8.64 o
 -11   0   7        0.73        6.06      8.61 o
  -9   0   7      612.24      557.72     10.28 o
  -7   0   7      206.74      253.32      6.65 o
  -5   0   7      285.81      248.02     11.29 o
  -3   0   7     7076.65     7171.70    134.12 o
  -1   0   7    16023.17    16474.90    124.95 o
   1   0   7    30346.15    29415.88    811.79 o
   3   0   7      212.32      273.19      8.27 o
   5   0   7      109.04      121.41      6.75 o
   7   0   7       43.30       32.18      5.27 o
   9   0   7      125.35      127.27      7.57 o
  11   0   7       36.15       36.13     17.57 o
 -12   1   7       97.68       99.36      6.16 o
 -11   1   7      316.17      316.10      7.29 o
 -10   1   7      417.11      412.10      7.27 o
  -9   1   7       32.32       37.51      4.54 o
  -8   1   7       53.12       46.86      4.69 o
  -7   1   7        8.83       17.40      3.74 o
  -6   1   7       16.36       12.70      4.40 o
  -5   1   7        8.28        1.91      2.50 o
  -4   1   7      288.65      309.29     14.49 o
  -3   1   7      674.26      584.61      4.19 o
  -2   1   7      258.36      230.30      7.43 o
  -1   1   7       65.15       56.20      3.12 o
   0   1   7     3112.51     3055.27      7.83 o
   1   1   7     2128.86     2128.59     12.53 o
   2   1   7     1034.54      981.77     10.68 o
   3   1   7        3.35        0.68      2.60 o
   4   1   7      230.72      211.91      4.56 o
   5   1   7      127.20      141.44      4.75 o
   6   1   7        8.02       14.82      5.45 o
   7   1   7      123.26      119.58      7.47 o
   8   1   7      761.09      749.91      9.19 o
   9   1   7       12.75        6.34      5.28 o
  10   1   7        7.10       -2.73      5.46 o
  11   1   7        7.47        9.57      5.59 o
  12   1   7        1.95       -1.91      5.86 o
 -12   2   7        0.08       -1.54     13.96 o
 -11   2   7       11.39       15.60     10.47 o
 -10   2   7        6.25        7.55      6.74 o
  -9   2   7        1.78       -6.40      8.84 o
  -8   2   7        0.07        5.73      5.42 o
  -7   2   7       21.30       20.13      5.27 o
  -6   2   7       29.31       40.03      5.00 o
  -5   2   7        5.04        3.12      3.77 o
  -4   2   7       63.04       53.28     10.59 o
  -3   2   7     2297.03     2359.86     11.82 o
  -2   2   7       59.64       51.31      3.37 o
  -1   2   7     2380.48     2186.09     25.75 o
   0   2   7     2207.99     2110.53     31.24 o
   1   2   7      320.07      312.85      8.73 o
   2   2   7      144.47      158.33      4.77 o
   3   2   7     3285.11     3430.40    108.91 o
   4   2   7      356.99      394.24     11.76 o
   5   2   7      361.81      382.35      7.08 o
   6   2   7       40.72       52.13     12.33 o
   7   2   7      122.40      144.85      7.22 o
   8   2   7       46.44       41.19      6.42 o
   9   2   7       53.29       55.12      7.08 o
  10   2   7      166.24      169.24      9.05 o
  11   2   7       32.50       67.03      7.56 o
 -12   3   7        3.52        0.34      8.84 o
 -11   3   7        1.95        5.45      6.91 o
 -10   3   7      137.17      127.31      8.22 o
  -9   3   7      567.50      494.38     22.82 o
  -8   3   7       20.96       24.93      5.92 o
  -7   3   7      114.43      137.08      6.66 o
  -6   3   7       93.92       82.35      5.43 o
  -5   3   7        1.27        1.11      4.36 o
  -4   3   7     2657.57     2798.24     15.03 o
  -3   3   7      389.22      399.60      6.26 o
  -2   3   7      432.51      514.02      6.34 o
  -1   3   7      708.57      635.95     16.43 o
   0   3   7     2663.54     2582.62     26.92 o
   1   3   7      112.39       78.18      3.87 o
   2   3   7     3397.26     3443.08     15.23 o
   3   3   7       26.05       20.14      4.11 o
   4   3   7      613.91      621.58     23.88 o
   5   3   7        1.79        8.49      5.70 o
   6   3   7       10.81        5.59      5.27 o
   7   3   7      100.30       89.42      6.66 o
   8   3   7      510.06      517.16     10.95 o
   9   3   7        3.47        1.09      6.66 o
  10   3   7      185.73      203.15     18.62 o
  11   3   7        0.08        5.24      7.73 o
 -11   4   7        4.64       -0.36      7.23 o
 -10   4   7      128.52      146.61      8.52 o
  -9   4   7       86.32       75.22      7.31 o
  -8   4   7      203.61      220.82     18.74 o
  -7   4   7        6.04        3.65      5.73 o
  -6   4   7      268.59      256.37      9.31 o
  -5   4   7      877.38      899.83     12.70 o
  -4   4   7     1088.52     1119.83     11.19 o
  -3   4   7     1151.80     1139.85     10.46 o
  -2   4   7       55.93       62.19      5.35 o
  -1   4   7        0.14        4.65      5.59 o
   0   4   7        0.92       15.36      5.82 o
   1   4   7       34.50       20.45      4.07 o
   2   4   7     3150.64     3190.22    175.71 o
   3   4   7       74.90       51.15      4.93 o
   4   4   7      775.21      715.27     58.36 o
   5   4   7      941.94      909.77     26.10 o
   6   4   7      367.01      357.25     24.56 o
   7   4   7      689.17      657.70     48.68 o
   8   4   7       41.20       35.86     11.64 o
   9   4   7      189.27      158.50      9.19 o
  10   4   7       12.10       16.50      7.65 o
  11   4   7       33.09       31.88      9.31 o
 -11   5   7        9.36        3.25     16.06 o
 -10   5   7       45.63       49.17      8.46 o
  -9   5   7       25.10       27.17      7.56 o
  -8   5   7        2.18       12.33      6.74 o
  -7   5   7       54.43       52.36      7.16 o
  -6   5   7      407.22      397.83     14.90 o
  -5   5   7      536.31      527.52     10.03 o
  -4   5   7      623.41      629.48      9.96 o
  -3   5   7      138.14      116.82      9.08 o
  -2   5   7       62.26       65.57      4.85 o
  -1   5   7       58.10       48.94      5.35 o
   0   5   7      356.05      338.63     12.34 o
   1   5   7      154.20      172.11     23.28 o
   2   5   7      132.77      158.95      7.56 o
   3   5   7       15.05       16.99      6.75 o
   4   5   7       31.85       29.07      5.51 o
   5   5   7       14.28       11.05      5.76 o
   6   5   7       52.09       42.47      9.19 o
   7   5   7       47.22       58.01      7.82 o
   8   5   7      145.64      127.79      8.72 o
   9   5   7      144.77      142.71      9.78 o
  10   5   7       20.16       26.15      7.82 o
 -10   6   7        0.05       -8.44      8.06 o
  -9   6   7        3.65        8.38      7.57 o
  -8   6   7      143.89      133.39      9.05 o
  -7   6   7      269.11      213.02      9.87 o
  -6   6   7      842.10      807.70     13.99 o
  -5   6   7        2.51        7.10      6.08 o
  -4   6   7       11.48       13.39      6.08 o
  -3   6   7      127.93      108.23      6.50 o
  -2   6   7      213.37      211.14      7.16 o
  -1   6   7       73.75       61.79      5.84 o
   0   6   7       16.06        5.82      5.43 o
   1   6   7      893.36      905.42     11.85 o
   2   6   7      224.39      228.92     11.17 o
   3   6   7       26.02       19.37      6.17 o
   4   6   7        1.24       -0.33      6.00 o
   5   6   7       30.94       44.80      9.43 o
   6   6   7      117.92      113.45     15.36 o
   7   6   7       60.62       59.57      8.14 o
   8   6   7       37.29       30.13      7.89 o
   9   6   7        0.01      -10.85      7.73 o
  10   6   7       12.87       22.42      8.47 o
  -9   7   7        2.81        3.93     15.36 o
  -8   7   7       65.76       65.67      8.96 o
  -7   7   7       33.15       28.62      7.89 o
  -6   7   7      377.16      334.53     20.37 o
  -5   7   7       80.05       73.68     11.87 o
  -4   7   7       10.06       15.48      6.25 o
  -3   7   7        7.50       25.37      6.42 o
  -2   7   7       33.34       41.24      6.16 o
  -1   7   7        0.09       -0.88      5.84 o
   0   7   7       47.14       37.34      6.01 o
   1   7   7       46.65       58.24      6.33 o
   2   7   7       35.39       31.20      6.58 o
   3   7   7       21.10       18.39      6.58 o
   4   7   7       69.77       68.33      7.40 o
   5   7   7      123.20      127.64     10.01 o
   6   7   7        0.09       11.72      6.83 o
   7   7   7       29.14       25.95      7.73 o
   8   7   7        0.54       -4.89      7.49 o
   9   7   7        0.36        5.89      9.89 o
  -9   8   7       27.71       37.26      8.78 o
  -8   8   7       31.05       17.44      8.22 o
  -7   8   7        3.47        6.79      7.49 o
  -6   8   7        0.01       16.22      7.16 o
  -5   8   7       31.31       27.78      7.49 o
  -4   8   7       76.30       92.36      7.98 o
  -3   8   7       21.12       42.07      6.99 o
  -2   8   7       26.01       33.25     11.29 o
  -1   8   7       17.40       32.05      6.74 o
   0   8   7        0.74        4.81      9.89 o
   1   8   7       45.12       48.47      8.38 o
   2   8   7       15.64       13.27     11.40 o
   3   8   7        2.60        2.16      6.66 o
   4   8   7       60.03       69.80      9.43 o
   5   8   7       15.96        0.32      7.65 o
   6   8   7        1.33       -0.72      7.32 o
   7   8   7        2.08        0.58      7.57 o
   8   8   7        0.02       -5.95     10.36 o
  -7   9   7        8.93       15.08      8.30 o
  -6   9   7       22.65       18.97     11.52 o
  -5   9   7        1.15        2.83      7.32 o
  -4   9   7       13.65       17.22      7.41 o
  -3   9   7       57.65       69.36      8.22 o
  -2   9   7       99.58      101.66      8.39 o
  -1   9   7        6.52       -5.12      6.91 o
   0   9   7        5.07       -8.14      6.83 o
   1   9   7       79.79       82.26      7.82 o
   2   9   7        3.63       21.61      6.83 o
   3   9   7       79.27       94.80      8.55 o
   4   9   7        0.03        2.43      9.54 o
   5   9   7        0.69       -4.51      7.98 o
   6   9   7        2.48       -4.79      8.21 o
   7   9   7        0.56        7.25      9.43 o
  -6  10   7        1.32       14.81      8.39 o
  -5  10   7        6.41        4.77      8.39 o
  -4  10   7        8.83       18.12      8.03 o
  -3  10   7       21.28       47.08     14.78 o
  -2  10   7        1.96       -7.34     18.15 o
  -1  10   7       60.43       67.08      8.80 o
   0  10   7        2.24        8.26      7.90 o
   1  10   7       16.82       23.50      7.98 o
   2  10   7        0.00       10.55      7.65 o
   3  10   7        9.98       27.97      8.30 o
   4  10   7        0.37        2.08     13.61 o
   5  10   7       15.91       35.02     12.80 o
  -3  11   7        0.07       15.71      8.06 o
  -2  11   7       14.36       12.80      8.72 o
  -1  11   7       21.10       33.86      8.72 o
   0  11   7       31.85       30.90      9.29 o
   1  11   7        3.06        0.30     13.73 o
   2  11   7        8.35       -4.13     15.59 o
 -12   0   8        0.75        0.73      7.68 o
 -10   0   8       95.16       87.62     11.52 o
  -8   0   8      415.09      423.69      8.63 o
  -6   0   8     1131.88     1178.99     46.16 o
  -4   0   8       22.06       41.27      4.65 o
  -2   0   8     8335.20     8620.03    129.50 o
   0   0   8       41.56       51.80      3.37 o
   2   0   8     1841.76     1772.67     13.79 o
   4   0   8       20.46       16.31      3.70 o
   6   0   8      361.76      352.81     10.24 o
   8   0   8       66.18       54.08      6.50 o
  10   0   8       38.56       37.36      7.08 o
 -12   1   8      155.71      157.86      6.83 o
 -11   1   8      118.40      130.38      6.08 o
 -10   1   8       26.41       23.33      4.80 o
  -9   1   8      294.73      303.30      6.48 o
  -8   1   8      121.38      107.53      4.59 o
  -7   1   8       64.07       72.19      3.90 o
  -6   1   8        2.36        3.74      3.13 o
  -5   1   8       24.51       19.08      3.90 o
  -4   1   8      323.12      338.00      3.89 o
  -3   1   8       79.02       71.28      4.62 o
  -2   1   8        0.67        7.37      2.06 o
  -1   1   8      368.62      311.93      4.81 o
   0   1   8     3409.02     3612.75     36.29 o
   1   1   8     5015.64     4987.86     72.67 o
   2   1   8       70.43       94.21      3.13 o
   3   1   8      200.22      226.87      5.24 o
   4   1   8      101.17      111.02      3.72 o
   5   1   8      766.61      840.11      9.62 o
   6   1   8       55.19       61.16      4.51 o
   7   1   8       39.86       55.26      4.52 o
   8   1   8       33.55       33.64      5.24 o
   9   1   8      281.69      298.31      7.65 o
  10   1   8      181.76      197.30      7.21 o
  11   1   8        5.86        8.66      5.60 o
 -12   2   8       37.63       41.29      7.73 o
 -11   2   8        8.41        8.42      7.07 o
 -10   2   8       23.77       37.91      6.91 o
  -9   2   8      249.74      257.26      8.96 o
  -8   2   8       28.04       24.59      7.56 o
  -7   2   8      136.64      132.75      6.25 o
  -6   2   8      197.52      209.68      9.78 o
  -5   2   8        1.05        6.17      3.84 o
  -4   2   8      836.44      868.68      8.49 o
  -3   2   8      441.83      484.88      6.26 o
  -2   2   8      362.50      318.26      5.27 o
  -1   2   8     1685.13     1730.40      9.99 o
   0   2   8      309.43      325.99     11.29 o
   1   2   8      258.02      272.72      4.69 o
   2   2   8        6.19       15.69      3.37 o
   3   2   8     4365.52     4287.32    144.27 o
   4   2   8      630.21      670.33      8.23 o
   5   2   8      653.26      704.53     27.02 o
   6   2   8       92.35       90.86     11.06 o
   7   2   8        0.00        5.47      5.27 o
   8   2   8       39.53       40.83     11.05 o
   9   2   8       29.29       31.38      6.99 o
  10   2   8      116.90      134.13     11.40 o
  11   2   8       12.19        8.49      7.48 o
 -12   3   8        6.80        0.52      7.32 o
 -11   3   8       21.09       16.93      6.98 o
 -10   3   8        1.95        5.95     10.12 o
  -9   3   8      150.76      143.54      8.47 o
  -8   3   8       46.16       25.97      6.32 o
  -7   3   8      189.79      193.64      7.07 o
  -6   3   8        0.00        0.41      4.85 o
  -5   3   8       45.13       48.59      4.77 o
  -4   3   8      332.76      381.49     12.92 o
  -3   3   8     1017.25     1027.02      9.15 o
  -2   3   8      218.61      157.53      4.69 o
  -1   3   8        3.10        3.72      3.21 o
   0   3   8        7.64       13.30      5.00 o
   1   3   8      384.52      436.01     16.65 o
   2   3   8        2.72        3.84      4.31 o
   3   3   8      165.03      165.16      5.27 o
   4   3   8        0.65        3.66      4.52 o
   5   3   8      973.29      986.16     25.40 o
   6   3   8        0.75        0.58      5.10 o
   7   3   8        0.23       -3.54      5.84 o
   8   3   8       51.30       47.18      9.08 o
   9   3   8       99.86      101.56      8.23 o
  10   3   8      233.12      248.26     10.29 o
  11   3   8      169.16      188.56     16.53 o
 -11   4   8        3.09       -6.70      8.15 o
 -10   4   8       32.21       31.60      7.38 o
  -9   4   8       13.76       19.33      6.49 o
  -8   4   8      131.86      149.63      7.81 o
  -7   4   8       23.02       12.97      5.75 o
  -6   4   8      237.82      256.77      7.57 o
  -5   4   8      152.66      149.32      6.74 o
  -4   4   8       90.62       68.77      5.35 o
  -3   4   8      201.84      200.17      5.92 o
  -2   4   8      679.04      703.47      8.79 o
  -1   4   8        4.67        1.39      5.24 o
   0   4   8     2744.60     2689.72     66.64 o
   1   4   8      854.33      937.81     53.84 o
   2   4   8      114.83      120.10      6.87 o
   3   4   8        0.47       -6.32      4.69 o
   4   4   8     1447.65     1375.20     86.87 o
   5   4   8       12.74        1.69      9.77 o
   6   4   8       29.27       41.12      5.92 o
   7   4   8        0.05        7.77     12.57 o
   8   4   8       66.71       63.58      7.24 o
   9   4   8        2.27        8.45      8.03 o
  10   4   8       35.08       23.74     10.24 o
  11   4   8      111.48      101.76      9.87 o
 -11   5   8        1.63        4.31      7.82 o
 -10   5   8        2.34        3.57     12.33 o
  -9   5   8      114.99      128.72      9.13 o
  -8   5   8       13.60       15.96      6.87 o
  -7   5   8       38.25       50.22      6.91 o
  -6   5   8      218.55      242.64      8.64 o
  -5   5   8      454.36      422.56     12.22 o
  -4   5   8       74.37       75.56      6.17 o
  -3   5   8       51.11       59.94      5.51 o
  -2   5   8      165.93      184.15      6.17 o
  -1   5   8        0.00        2.09      4.61 o
   0   5   8      306.42      286.63     13.50 o
   1   5   8       56.45       61.24      7.68 o
   2   5   8      133.81      112.85      7.10 o
   3   5   8      134.01      138.96      6.50 o
   4   5   8        2.58       -4.07      5.51 o
   5   5   8        3.05       -0.86      5.84 o
   6   5   8       49.55       63.22     11.17 o
   7   5   8       97.24       95.46      9.54 o
   8   5   8      156.90      131.14      9.05 o
   9   5   8       15.14       18.61      7.65 o
  10   5   8        2.04        5.80      7.65 o
 -10   6   8       15.24       22.34      7.89 o
  -9   6   8        1.96       10.60      9.66 o
  -8   6   8      137.05      115.84     12.34 o
  -7   6   8      407.62      397.32     25.14 o
  -6   6   8      802.15      763.91     40.76 o
  -5   6   8       10.75       13.73      6.42 o
  -4   6   8      421.30      409.73      9.79 o
  -3   6   8       26.74       21.37      6.75 o
  -2   6   8        3.98        1.01      5.51 o
  -1   6   8      302.33      327.40     15.02 o
   0   6   8      409.98      479.42      9.29 o
   1   6   8      411.13      395.82     33.41 o
   2   6   8       67.91       59.37      7.45 o
   3   6   8      452.27      470.09      9.95 o
   4   6   8        6.09       -8.49      6.09 o
   5   6   8       24.48       24.63      6.66 o
   6   6   8        5.27        3.50      6.91 o
   7   6   8       37.04       47.17      7.81 o
   8   6   8       56.54       63.42      8.39 o
   9   6   8        1.43       -8.36      7.98 o
  10   6   8        2.66        1.23      8.31 o
  -9   7   8        5.26        0.94      8.22 o
  -8   7   8        9.55       11.35      8.21 o
  -7   7   8       91.28       90.61     12.34 o
  -6   7   8      141.26      128.50      9.21 o
  -5   7   8       24.79       38.41      7.07 o
  -4   7   8       54.76       49.37      6.91 o
  -3   7   8      495.14      554.93     31.20 o
  -2   7   8       25.34       19.85      6.49 o
  -1   7   8       15.22       13.15      6.25 o
   0   7   8      259.75      263.40     13.97 o
   1   7   8        5.40       14.57      6.00 o
   2   7   8       65.71       76.38      8.96 o
   3   7   8       20.22       17.29     13.38 o
   4   7   8      112.75      117.51      8.15 o
   5   7   8       40.74       53.69      7.57 o
   6   7   8        4.31        0.35      7.24 o
   7   7   8        1.13       -6.74      7.49 o
   8   7   8        0.33       -7.33      7.73 o
   9   7   8        1.17        5.29      7.89 o
  -8   8   8        7.89        0.31      8.31 o
  -7   8   8        2.17        2.85      7.80 o
  -6   8   8       77.98       98.65      8.31 o
  -5   8   8       60.76       57.44     14.78 o
  -4   8   8       49.44       37.19      8.06 o
  -3   8   8       15.90       10.01      6.91 o
  -2   8   8      101.36      128.62      8.06 o
  -1   8   8       18.51       18.96      6.74 o
   0   8   8       15.97        6.17     10.82 o
   1   8   8       58.71       59.58     14.66 o
   2   8   8      185.73      168.98      8.64 o
   3   8   8       49.70       54.27      7.73 o
   4   8   8       10.20       17.75      7.65 o
   5   8   8       60.70       65.05      8.47 o
   6   8   8        3.08       -0.69      7.65 o
   7   8   8        1.73        0.39      7.82 o
   8   8   8        0.33        3.26      7.90 o
  -7   9   8        3.53        7.40      8.11 o
  -6   9   8        2.61       10.33     10.01 o
  -5   9   8        0.37      -14.97      7.49 o
  -4   9   8       41.69       53.75      8.14 o
  -3   9   8       23.01       21.25     19.78 o
  -2   9   8      106.09       89.26      8.56 o
  -1   9   8       30.64       34.47      8.96 o
   0   9   8       44.63       30.86      7.32 o
   1   9   8       13.69        5.18      7.16 o
   2   9   8        1.11       -5.39      7.16 o
   3   9   8        1.49        9.39      7.73 o
   4   9   8       60.50       61.82     13.38 o
   5   9   8        1.25        5.66      8.06 o
   6   9   8        7.68       15.35     11.52 o
   7   9   8        0.23       -1.75      8.39 o
  -5  10   8        1.52       -3.93      8.22 o
  -4  10   8        0.23        3.50      7.95 o
  -3  10   8        0.77       -5.84      8.06 o
  -2  10   8       20.25       12.02      8.30 o
  -1  10   8        0.42        3.42     15.59 o
   0  10   8       29.28       47.60     11.87 o
   1  10   8       10.91        1.98      7.90 o
   2  10   8        3.24       12.59      8.96 o
   3  10   8        6.51       -0.93      8.56 o
   4  10   8       24.63       26.11      8.96 o
   5  10   8       62.10       75.12     29.44 o
  -3  11   8        2.33       -0.70      8.39 o
  -2  11   8        1.14       11.11      8.31 o
  -1  11   8       14.76       16.78      8.97 o
   0  11   8       30.40       42.48     13.73 o
   1  11   8       12.88       -1.35      8.79 o
   2  11   8        3.07        4.18      8.64 o
 -11   0   9        0.80        8.36      6.52 o
  -9   0   9      371.06      343.66      9.29 o
  -7   0   9       13.77       18.66      5.17 o
  -5   0   9      709.01      736.18     17.94 o
  -3   0   9     5227.47     5330.74     68.55 o
  -1   0   9      118.28      105.40     10.13 o
   1   0   9     4258.64     4567.80     24.32 o
   3   0   9     4280.51     4573.67    118.58 o
   5   0   9       56.77       42.15      6.98 o
   7   0   9        5.12        5.63      5.51 o
   9   0   9       59.47       71.93      9.31 o
  11   0   9        5.24        5.51      6.99 o
 -12   1   9      129.62      132.41      8.22 o
 -11   1   9       47.14       48.32      5.23 o
 -10   1   9      185.38      187.03      5.87 o
  -9   1   9       18.91       21.07      4.56 o
  -8   1   9        6.97        7.72      3.92 o
  -7   1   9      180.96      189.06      7.00 o
  -6   1   9      941.97      979.29     18.73 o
  -5   1   9      853.13      932.16     13.08 o
  -4   1   9      437.83      512.68      6.51 o
  -3   1   9      321.21      334.50      3.89 o
  -2   1   9     1220.87     1147.00     16.81 o
  -1   1   9      314.88      310.63      3.35 o
   0   1   9     2314.02     2074.38     29.07 o
   1   1   9     1111.79     1061.72     14.07 o
   2   1   9      198.77      171.43      5.85 o
   3   1   9       91.02       94.34      3.72 o
   4   1   9      123.51      143.59      4.67 o
   5   1   9       27.53       18.16      3.72 o
   6   1   9       15.64       12.24      4.07 o
   7   1   9       67.90       65.93      4.75 o
   8   1   9        1.15       -2.95      4.97 o
   9   1   9      119.59      122.56      7.88 o
  10   1   9        0.12       -0.16      5.41 o
  11   1   9       49.69       41.06      6.48 o
 -12   2   9       19.68       26.94      7.56 o
 -11   2   9      102.10      108.41      8.46 o
 -10   2   9      220.92      189.17      9.05 o
  -9   2   9      684.66      705.36     17.00 o
  -8   2   9      433.56      453.23     21.42 o
  -7   2   9      199.32      183.18      7.10 o
  -6   2   9       45.77       53.08      5.18 o
  -5   2   9       35.42       36.89      8.73 o
  -4   2   9        2.66        5.92      5.00 o
  -3   2   9      743.46      739.00      7.58 o
  -2   2   9      191.08      195.71     10.94 o
  -1   2   9      115.62      143.28      3.95 o
   0   2   9      169.43      176.78      4.28 o
   1   2   9       17.92       20.25      4.07 o
   2   2   9        3.86        5.23      3.54 o
   3   2   9       79.42       80.11      7.68 o
   4   2   9      356.09      407.03      7.08 o
   5   2   9       27.42       38.15      5.47 o
   6   2   9        4.20       10.47      4.94 o
   7   2   9       36.81       39.68      5.92 o
   8   2   9      147.84      150.17      8.06 o
   9   2   9      167.51      144.04      9.31 o
  10   2   9      117.56      122.26      8.97 o
  11   2   9        5.51       -4.42     10.47 o
 -11   3   9       46.93       51.44      7.65 o
 -10   3   9       17.76       21.01      6.66 o
  -9   3   9        1.82       -3.11      6.41 o
  -8   3   9       25.01       18.93      6.16 o
  -7   3   9       56.74       48.50      5.76 o
  -6   3   9       14.36        8.47      9.77 o
  -5   3   9       17.12       15.59      6.75 o
  -4   3   9      656.09      636.89     13.98 o
  -3   3   9       29.71       28.13      3.95 o
  -2   3   9     1712.96     1783.00     11.64 o
  -1   3   9      200.01      227.59      5.10 o
   0   3   9      449.20      430.58      6.42 o
   1   3   9      173.18      175.36      7.22 o
   2   3   9       21.33       23.29      5.70 o
   3   3   9       67.39       92.69      5.09 o
   4   3   9      285.20      302.02     11.06 o
   5   3   9        0.52        5.59      4.94 o
   6   3   9       79.81       78.13      6.98 o
   7   3   9       11.28       13.65      6.00 o
   8   3   9      589.63      575.95     20.26 o
   9   3   9      127.16      130.26     10.47 o
  10   3   9        0.60        7.84      7.64 o
  11   3   9        2.93        3.92      7.98 o
 -11   4   9        0.01      -13.98      6.99 o
 -10   4   9        1.45        0.13      8.15 o
  -9   4   9       42.12       40.47      6.82 o
  -8   4   9       40.89       47.30     10.59 o
  -7   4   9        1.30       19.29     11.64 o
  -6   4   9        6.50        7.37      5.42 o
  -5   4   9      505.82      473.86     10.60 o
  -4   4   9        3.68        1.40      5.82 o
  -3   4   9       25.53       35.85      4.61 o
  -2   4   9      332.14      338.21     17.46 o
  -1   4   9       58.13       67.24      4.61 o
   0   4   9        6.35        2.18      4.36 o
   1   4   9     1890.37     1840.25     94.89 o
   2   4   9       27.43       47.12     13.38 o
   3   4   9     2420.65     2332.41    129.03 o
   4   4   9       84.03       82.53     18.04 o
   5   4   9       32.67       29.71      5.84 o
   6   4   9        2.15        6.40      8.26 o
   7   4   9      326.28      311.81      9.79 o
   8   4   9        4.88        9.84      7.07 o
   9   4   9       57.71       44.10      7.98 o
  10   4   9       34.59       37.67     10.24 o
 -11   5   9       25.59       26.74      8.46 o
 -10   5   9       44.01       32.32      8.04 o
  -9   5   9        5.19        4.23     11.87 o
  -8   5   9      144.53      148.75      8.87 o
  -7   5   9       41.37       48.77      6.91 o
  -6   5   9      392.78      336.17     25.73 o
  -5   5   9        6.54        7.68      6.52 o
  -4   5   9       22.36       25.63      7.45 o
  -3   5   9        2.68       19.15      6.75 o
  -2   5   9        0.81        1.08      4.60 o
  -1   5   9      156.19      124.88      5.84 o
   0   5   9      271.36      267.45      7.41 o
   1   5   9      155.60      172.37      6.66 o
   2   5   9      757.24      770.53     10.69 o
   3   5   9      395.03      408.19     25.85 o
   4   5   9        5.15        2.33      5.76 o
   5   5   9        6.00        8.72      5.84 o
   6   5   9       80.93      108.06      7.07 o
   7   5   9      138.17      105.86     15.13 o
   8   5   9       80.85       98.78     21.41 o
   9   5   9       44.50       44.08     10.36 o
  10   5   9        0.05       -8.38     13.03 o
 -10   6   9       15.26       16.54      8.13 o
  -9   6   9        5.47       10.98      7.65 o
  -8   6   9      205.51      201.65     10.04 o
  -7   6   9      276.72      294.16     10.61 o
  -6   6   9      136.51      122.43      9.30 o
  -5   6   9       26.23       22.86      6.66 o
  -4   6   9       20.44       19.48      6.50 o
  -3   6   9        0.00       -1.23      5.35 o
  -2   6   9      631.02      615.74     16.42 o
  -1   6   9      155.81      184.69      7.49 o
   0   6   9      368.57      368.70     10.59 o
   1   6   9       41.76       27.34      6.09 o
   2   6   9      192.20      183.49      7.65 o
   3   6   9       31.69       29.47      6.50 o
   4   6   9        1.61       -3.69      6.17 o
   5   6   9       26.50       40.89      6.66 o
   6   6   9       78.63       85.13     21.18 o
   7   6   9        8.86       12.02     14.20 o
   8   6   9        0.36      -12.68      7.73 o
   9   6   9        0.04        7.44      9.89 o
  -9   7   9       28.72       30.17      8.22 o
  -8   7   9      173.20      158.40     18.27 o
  -7   7   9        0.65        4.24      7.40 o
  -6   7   9       25.78       12.51      7.49 o
  -5   7   9       13.69        4.77      7.56 o
  -4   7   9       65.62       71.65      9.08 o
  -3   7   9        2.03        6.33      6.83 o
  -2   7   9      188.38      152.80      8.15 o
  -1   7   9        4.85        5.14      6.17 o
   0   7   9       53.47       51.83      7.45 o
   1   7   9       12.03       20.13      7.56 o
   2   7   9      320.59      336.72     10.04 o
   3   7   9      130.35      148.38     10.12 o
   4   7   9       44.24       50.84      8.61 o
   5   7   9       35.06       58.14     14.43 o
   6   7   9       89.80       82.25      8.47 o
   7   7   9       10.89        0.20      7.73 o
   8   7   9        1.36       -4.82     17.57 o
   9   7   9        9.18       20.48     18.15 o
  -8   8   9       87.96       65.68      9.45 o
  -7   8   9        2.25        3.26      7.73 o
  -6   8   9       11.89       16.89      7.56 o
  -5   8   9       36.12       49.02     13.03 o
  -4   8   9       23.87       20.51      7.40 o
  -3   8   9        4.36       -2.16      7.16 o
  -2   8   9        5.37        5.15      6.83 o
  -1   8   9       36.14       42.06      9.43 o
   0   8   9        0.00        9.27      6.41 o
   1   8   9       25.74       14.66      6.75 o
   2   8   9        1.04       -9.43      7.08 o
   3   8   9        0.03       -4.03      7.56 o
   4   8   9      354.81      378.89     12.10 o
   5   8   9        0.56       -3.12      7.73 o
   6   8   9        0.09       -5.82      7.65 o
   7   8   9        0.03        3.84      7.73 o
   8   8   9        0.57       10.12      7.95 o
  -7   9   9        0.09        3.19      9.43 o
  -6   9   9        0.74        4.96      7.73 o
  -5   9   9        2.80       -3.77      7.49 o
  -4   9   9        2.10        9.91      7.56 o
  -3   9   9      124.86      109.30      9.54 o
  -2   9   9       97.74       78.98     14.08 o
  -1   9   9       30.81       22.92      7.73 o
   0   9   9        0.16       -0.67      7.56 o
   1   9   9       44.64       51.45      7.48 o
   2   9   9       20.92       35.87      8.49 o
   3   9   9       10.94       22.94      7.89 o
   4   9   9       52.69       41.95      8.96 o
   5   9   9        3.13        2.64      8.80 o
   6   9   9       31.86       50.27     15.36 o
  -5  10   9       15.27       22.10     13.38 o
  -4  10   9        5.09       -4.64     13.15 o
  -3  10   9       22.84       29.34      8.13 o
  -2  10   9       32.23       15.53      8.37 o
  -1  10   9       54.40       62.09      8.80 o
   0  10   9        0.14      -13.15      7.89 o
   1  10   9       24.35       34.90     12.22 o
   2  10   9        8.69       18.89      8.22 o
   3  10   9        0.91      -11.46      8.31 o
   4  10   9        3.10       13.50      8.56 o
  -2  11   9       13.28        9.43      8.56 o
  -1  11   9       31.46       23.85      9.05 o
   0  11   9        1.57       -4.31      8.56 o
   1  11   9        0.36       -2.79      8.31 o
 -12   0  10      110.68       90.67      8.88 o
 -10   0  10      174.04      166.46      8.96 o
  -8   0  10       51.29       60.66      6.63 o
  -6   0  10       29.06       19.77      4.93 o
  -4   0  10     2677.10     2481.59     56.69 o
  -2   0  10     4932.25     5118.97     33.96 o
   0   0  10     7228.80     7304.49     25.99 o
   2   0  10     1410.49     1423.11      9.82 o
   4   0  10      151.36      140.24      8.03 o
   6   0  10      334.47      302.46      7.68 o
   8   0  10      269.26      285.94     20.37 o
  10   0  10        7.29        2.90      6.83 o
 -12   1  10       25.55       28.73      5.61 o
 -11   1  10       15.81       14.20      4.68 o
 -10   1  10       33.86       26.13      4.70 o
  -9   1  10      392.11      355.11      6.51 o
  -8   1  10      241.04      230.61      5.64 o
  -7   1  10      127.70      129.72      4.50 o
  -6   1  10      567.76      590.98      9.65 o
  -5   1  10      542.97      545.46     10.79 o
  -4   1  10       91.45       85.02      2.96 o
  -3   1  10       67.73       77.19      3.39 o
  -2   1  10       43.02       46.28      2.64 o
  -1   1  10      886.78      924.31     11.81 o
   0   1  10     3524.24     3451.76     17.17 o
   1   1  10      197.29      173.10      9.03 o
   2   1  10      405.82      413.60     11.41 o
   3   1  10        0.80        3.22      3.13 o
   4   1  10       27.97       24.78      3.44 o
   5   1  10       66.23       66.46      4.25 o
   6   1  10       22.66       15.29      4.16 o
   7   1  10       20.50       27.60      8.59 o
   8   1  10      595.20      615.48     11.25 o
   9   1  10      168.91      165.20      6.89 o
  10   1  10        0.56       -2.19      5.41 o
  11   1  10       28.54       47.61      6.08 o
 -12   2  10       40.45       42.88      7.89 o
 -11   2  10      101.82       94.84      8.31 o
 -10   2  10       79.38       80.56      7.64 o
  -9   2  10       21.63       16.29      6.75 o
  -8   2  10      673.50      666.81     11.18 o
  -7   2  10       75.68       70.28      5.75 o
  -6   2  10      974.78      966.45     10.96 o
  -5   2  10        9.13       13.21      4.52 o
  -4   2  10     1139.44     1156.24     31.47 o
  -3   2  10      361.92      330.91      5.93 o
  -2   2  10      578.84      610.30     12.70 o
  -1   2  10     1198.33     1204.68      8.91 o
   0   2  10      332.77      335.85      6.05 o
   1   2  10      961.72      887.99     22.27 o
   2   2  10      535.19      572.66     12.58 o
   3   2  10      447.67      478.12     14.90 o
   4   2  10      268.22      239.34     12.46 o
   5   2  10       35.65       35.34      7.56 o
   6   2  10       10.82        6.15      6.87 o
   7   2  10      118.07      135.48      8.61 o
   8   2  10      290.54      293.54      9.22 o
   9   2  10      264.72      255.13      9.79 o
  10   2  10      205.31      221.57      9.87 o
  11   2  10       38.38       47.73      7.82 o
 -11   3  10        0.65        0.69      6.91 o
 -10   3  10        5.66        7.82      6.58 o
  -9   3  10        1.07        7.41      6.08 o
  -8   3  10       88.13       78.16      6.83 o
  -7   3  10      138.49      126.90      6.74 o
  -6   3  10        9.33       14.31      5.10 o
  -5   3  10      234.42      236.18      6.50 o
  -4   3  10      256.33      243.50      6.17 o
  -3   3  10       41.67       49.06      6.52 o
  -2   3  10      401.55      414.57      8.27 o
  -1   3  10      120.16      122.42      5.12 o
   0   3  10      156.26      172.72      5.35 o
   1   3  10       15.41       16.58      3.86 o
   2   3  10      424.70      388.97      6.83 o
   3   3  10      624.98      671.40     21.78 o
   4   3  10       34.68       37.22      6.52 o
   5   3  10       77.02       52.32      5.60 o
   6   3  10       65.44       74.42      6.01 o
   7   3  10      125.03      121.02      7.32 o
   8   3  10       55.70       53.50      7.24 o
   9   3  10        1.67       -2.91      9.89 o
  10   3  10       41.83       53.18      9.43 o
  11   3  10       29.29       46.75      8.14 o
 -11   4  10        0.00       -2.32      7.80 o
 -10   4  10        0.38       -1.84     17.80 o
  -9   4  10        0.59       -4.98      6.49 o
  -8   4  10       13.69       14.03      6.17 o
  -7   4  10       16.65        6.92      5.82 o
  -6   4  10       13.71       13.16     11.99 o
  -5   4  10      151.60      152.33      6.75 o
  -4   4  10        1.12       11.30      7.21 o
  -3   4  10      683.24      633.94     20.73 o
  -2   4  10      297.59      327.81      8.85 o
  -1   4  10       25.34       26.58      4.44 o
   0   4  10      673.07      681.91     10.72 o
   1   4  10       75.52       70.28     10.36 o
   2   4  10      530.50      521.06      8.45 o
   3   4  10      509.28      505.68     39.94 o
   4   4  10       58.05       41.83      5.51 o
   5   4  10       19.07       18.99      5.70 o
   6   4  10        7.56        3.95      5.84 o
   7   4  10        0.98       -2.79      6.42 o
   8   4  10      124.96       96.24      8.47 o
   9   4  10       82.28       89.03      8.30 o
  10   4  10       31.34       33.42     12.80 o
 -10   5  10       13.19       17.68      8.84 o
  -9   5  10       79.87       71.66      8.28 o
  -8   5  10       99.73      103.88      8.22 o
  -7   5  10       97.11       83.66      7.49 o
  -6   5  10     1083.23      959.31     17.48 o
  -5   5  10      179.70      153.89      7.46 o
  -4   5  10       10.06        7.05      5.68 o
  -3   5  10      303.58      291.10      7.65 o
  -2   5  10        1.50        9.17      8.15 o
  -1   5  10      364.38      364.13      9.78 o
   0   5  10        8.71       -0.56      8.15 o
   1   5  10      338.70      331.04     20.02 o
   2   5  10       29.84       41.69      5.51 o
   3   5  10       39.72       47.27     15.24 o
   4   5  10        6.59       12.10      9.31 o
   5   5  10       68.43       69.29     13.27 o
   6   5  10        0.14        4.54      6.09 o
   7   5  10        0.62        6.40      6.99 o
   8   5  10        9.10       27.31      7.24 o
   9   5  10       21.04       20.63      7.80 o
  10   5  10        3.08       -6.92      8.73 o
 -10   6  10        0.68        0.65      7.98 o
  -9   6  10       47.39       50.69     12.45 o
  -8   6  10        3.34       13.24      8.73 o
  -7   6  10        2.55        6.16      7.16 o
  -6   6  10      209.38      203.18     20.48 o
  -5   6  10        7.40        4.77      6.58 o
  -4   6  10      127.93      137.74      7.57 o
  -3   6  10       13.93       21.64      5.76 o
  -2   6  10      117.04      111.61      6.91 o
  -1   6  10      395.60      397.01     33.76 o
   0   6  10      120.07      126.44      7.08 o
   1   6  10        2.66       -8.44      6.05 o
   2   6  10       62.50       60.53      6.50 o
   3   6  10       27.77       31.88      8.61 o
   4   6  10       67.80       58.63      7.41 o
   5   6  10       15.54       19.70      6.50 o
   6   6  10        2.21       -9.90      6.83 o
   7   6  10        1.00       -3.04      7.49 o
   8   6  10       21.20       21.92      7.98 o
   9   6  10        8.02       14.34      7.82 o
  -9   7  10       41.52       39.85     10.94 o
  -8   7  10       94.59       81.58      9.27 o
  -7   7  10       16.64       12.61      7.82 o
  -6   7  10        3.62        0.12      7.08 o
  -5   7  10       63.21       76.04     11.99 o
  -4   7  10       34.21       23.85      7.32 o
  -3   7  10      276.52      260.57      9.55 o
  -2   7  10        5.00        2.63     12.57 o
  -1   7  10       12.20       14.56      6.17 o
   0   7  10        0.00       10.53      6.63 o
   1   7  10      208.35      218.13      9.66 o
   2   7  10       15.57       23.22     13.15 o
   3   7  10      251.98      237.99     15.13 o
   4   7  10       15.96        7.39      7.32 o
   5   7  10       18.34        9.29      7.32 o
   6   7  10       72.46       90.13      8.31 o
   7   7  10       81.72       89.19      9.21 o
   8   7  10        0.37       17.59     19.90 o
  -8   8  10       28.19       21.46      8.88 o
  -7   8  10       21.38       30.85      8.06 o
  -6   8  10        5.59       -1.33      9.08 o
  -5   8  10       49.61       46.93      7.90 o
  -4   8  10        2.53       -7.67     11.75 o
  -3   8  10       65.23       51.35      8.06 o
  -2   8  10       76.91       76.10      7.98 o
  -1   8  10       36.15       38.18     15.71 o
   0   8  10       13.22       26.53      6.58 o
   1   8  10        7.87        1.98      6.74 o
   2   8  10       47.21       67.54      8.06 o
   3   8  10      192.45      210.27     10.20 o
   4   8  10      157.16      133.23     10.29 o
   5   8  10       39.94       37.19      8.55 o
   6   8  10       29.00       13.50      8.39 o
   7   8  10        0.11       12.10      7.57 o
  -7   9  10        1.00       -8.49     12.22 o
  -6   9  10       12.21        9.21      8.30 o
  -5   9  10        3.88       20.40      8.26 o
  -4   9  10        1.55      -16.87     12.68 o
  -3   9  10        0.88        5.35     12.80 o
  -2   9  10      151.17      170.40     14.20 o
  -1   9  10        2.32        9.83      7.23 o
   0   9  10        2.37        9.67     12.57 o
   1   9  10        0.37        1.42      7.16 o
   2   9  10        0.51       -9.24      9.08 o
   3   9  10       57.19       62.74     13.73 o
   4   9  10       28.56       37.15     23.62 o
   5   9  10      161.26      162.37     11.35 o
   6   9  10        0.76        7.45     17.69 o
  -5  10  10        3.25        5.59      8.64 o
  -4  10  10        0.00        2.75      9.08 o
  -3  10  10        9.64       18.26      8.14 o
  -2  10  10       31.58       13.27     13.03 o
  -1  10  10       13.10        8.16      8.22 o
   0  10  10       13.64       11.32     13.15 o
   1  10  10        0.01       -1.05      7.90 o
   2  10  10        0.11        3.79      8.73 o
   3  10  10        5.78       15.06      8.31 o
   4  10  10       15.00       20.95     14.43 o
 -11   0  11       13.17       19.43      6.42 o
  -9   0  11      118.58      133.67      6.98 o
  -7   0  11      307.77      274.22      7.64 o
  -5   0  11      386.34      371.47      7.00 o
  -3   0  11     3645.51     3628.66     54.80 o
  -1   0  11      404.49      420.26     11.88 o
   1   0  11     4116.98     4644.37     24.62 o
   3   0  11     1269.83     1223.77     10.31 o
   5   0  11      266.40      258.55      8.03 o
   7   0  11      586.46      650.75     11.41 o
   9   0  11      296.92      290.54     20.25 o
  11   0  11       25.60       36.27      7.73 o
 -12   1  11        0.40        2.46      5.23 o
 -11   1  11        0.48       -0.45      4.70 o
 -10   1  11       51.85       51.53      4.94 o
  -9   1  11       19.68       14.68      4.38 o
  -8   1  11      315.19      297.60      7.26 o
  -7   1  11       61.43       51.17      5.07 o
  -6   1  11      894.52      851.56     17.35 o
  -5   1  11     1044.74     1083.98     12.72 o
  -4   1  11       96.81      110.81      3.25 o
  -3   1  11       52.55       52.38      3.02 o
  -2   1  11     3899.20     4036.47     25.58 o
  -1   1  11     1132.12     1269.05     11.96 o
   0   1  11     1628.10     1578.17      7.38 o
   1   1  11     2179.34     2067.03      9.76 o
   2   1  11       80.49       98.23      3.76 o
   3   1  11     1943.98     1923.92     17.63 o
   4   1  11      212.89      232.41      7.72 o
   5   1  11      229.23      235.58      5.92 o
   6   1  11      528.50      486.47      7.44 o
   7   1  11     1123.75     1102.38     11.03 o
   8   1  11      171.82      161.34      6.94 o
   9   1  11        2.25        2.88      5.55 o
  10   1  11        7.36       11.41      5.42 o
  11   1  11        0.14       -0.98      8.98 o
 -11   2  11       93.07      106.39      8.14 o
 -10   2  11       41.06       40.79      7.16 o
  -9   2  11        5.52        0.23      6.08 o
  -8   2  11       37.12       28.19      6.98 o
  -7   2  11      116.24      127.98      6.50 o
  -6   2  11       46.17       46.28      5.59 o
  -5   2  11     1419.00     1379.28     25.42 o
  -4   2  11      464.90      486.29     11.88 o
  -3   2  11      497.19      521.54      7.80 o
  -2   2  11      820.43      824.07      8.16 o
  -1   2  11     1118.41     1160.10     20.05 o
   0   2  11      158.94      183.23      8.26 o
   1   2  11       13.93       19.12      6.05 o
   2   2  11      257.08      246.28      6.01 o
   3   2  11      768.07      803.69     30.76 o
   4   2  11        3.97       10.82      4.61 o
   5   2  11      133.60      142.27      7.56 o
   6   2  11        0.27        5.24      7.10 o
   7   2  11       20.49       22.08      6.09 o
   8   2  11        0.11       14.40      6.33 o
   9   2  11       45.98       33.88      7.73 o
  10   2  11        3.67        9.31     17.80 o
  11   2  11       25.94       30.94      8.31 o
 -11   3  11        0.10        0.05      7.91 o
 -10   3  11        8.67       17.34      6.42 o
  -9   3  11       32.81       26.65      6.33 o
  -8   3  11        1.83        3.70      5.92 o
  -7   3  11       68.45       57.24      6.33 o
  -6   3  11      297.43      273.29     14.43 o
  -5   3  11      190.42      193.59      6.50 o
  -4   3  11        1.68        3.59      5.12 o
  -3   3  11      183.23      222.77     11.29 o
  -2   3  11      110.33      104.52      4.94 o
  -1   3  11      625.86      639.28     14.33 o
   0   3  11       37.72       50.22      4.11 o
   1   3  11      466.90      465.12     23.41 o
   2   3  11       50.98       56.44      8.03 o
   3   3  11       40.25       63.10     11.64 o
   4   3  11       78.27       70.04      9.19 o
   5   3  11        1.46      -10.72      6.63 o
   6   3  11        7.59       10.72      6.63 o
   7   3  11        2.99        2.25      9.89 o
   8   3  11      188.00      163.93     18.16 o
   9   3  11       33.24       46.79      7.57 o
  10   3  11       15.74        6.28      7.57 o
 -11   4  11       23.00       22.17      7.55 o
 -10   4  11        1.66        1.62      6.63 o
  -9   4  11        8.76        8.68      6.41 o
  -8   4  11        3.38        3.23      8.03 o
  -7   4  11       22.75       28.07      5.83 o
  -6   4  11       97.89       96.11      6.58 o
  -5   4  11       31.31       25.27      6.05 o
  -4   4  11      177.69      172.16      6.58 o
  -3   4  11      130.53      116.09      5.75 o
  -2   4  11        5.55       17.73      4.61 o
  -1   4  11       84.55       93.89      5.02 o
   0   4  11      808.32      777.00     27.38 o
   1   4  11        5.86        9.58      4.43 o
   2   4  11       22.40       34.88      9.77 o
   3   4  11      321.02      309.09     20.95 o
   4   4  11        0.33        8.34      5.24 o
   5   4  11        9.00       14.93      5.42 o
   6   4  11       33.59       30.63     12.22 o
   7   4  11       91.54       96.98     19.90 o
   8   4  11       30.87       38.35      7.32 o
   9   4  11       37.62       31.67      7.89 o
  10   4  11        1.38        9.39     19.66 o
 -10   5  11        4.67       12.66      7.80 o
  -9   5  11       47.73       41.06      7.82 o
  -8   5  11        0.23        8.08      6.98 o
  -7   5  11       21.72       30.25      6.87 o
  -6   5  11      594.93      579.84     16.07 o
  -5   5  11       13.37       18.65      6.40 o
  -4   5  11      124.42      113.82      6.91 o
  -3   5  11       60.53       63.78      5.92 o
  -2   5  11       86.75      107.09      5.92 o
  -1   5  11       95.14       85.94      6.17 o
   0   5  11       22.71       18.62      5.27 o
   1   5  11      150.75      175.87      8.61 o
   2   5  11      114.35      111.11      8.15 o
   3   5  11       90.25       83.95     19.67 o
   4   5  11        1.86        2.45      8.61 o
   5   5  11       41.35       52.49      6.58 o
   6   5  11        2.48       -7.07      6.58 o
   7   5  11      168.79      155.13      8.80 o
   8   5  11        5.28       13.09      7.07 o
   9   5  11       22.66       15.73      7.97 o
 -10   6  11       74.41       76.20      9.71 o
  -9   6  11       17.00       19.78      7.57 o
  -8   6  11        1.87       -5.47      7.41 o
  -7   6  11        2.72       -0.29      7.07 o
  -6   6  11       10.34        8.73      7.80 o
  -5   6  11       15.40       22.68      6.74 o
  -4   6  11       58.67       51.77      6.91 o
  -3   6  11        2.62       -0.72      6.40 o
  -2   6  11      116.08      102.08      6.91 o
  -1   6  11       53.00       67.17      6.66 o
   0   6  11      275.00      254.15     18.16 o
   1   6  11       20.85        5.82      6.25 o
   2   6  11      203.53      215.38     26.07 o
   3   6  11        9.12       14.44      8.26 o
   4   6  11      109.29       98.03      7.98 o
   5   6  11        1.82        4.07      6.75 o
   6   6  11        9.65       18.74      7.24 o
   7   6  11       64.72       79.25      8.47 o
   8   6  11       15.63       27.30     20.95 o
   9   6  11        2.32        0.34     21.76 o
  -9   7  11      132.53      138.79     15.36 o
  -8   7  11       90.99       66.58      9.27 o
  -7   7  11      134.80      118.93      9.13 o
  -6   7  11        0.06        1.66      7.16 o
  -5   7  11      280.10      276.23     10.53 o
  -4   7  11      169.76      146.73      8.47 o
  -3   7  11      364.35      370.58     10.37 o
  -2   7  11       29.42       29.21      6.98 o
  -1   7  11       16.21       24.68      6.50 o
   0   7  11       26.68       51.34      6.83 o
   1   7  11       27.50       35.65      6.99 o
   2   7  11       89.74       80.17      8.15 o
   3   7  11       21.30       19.67      7.73 o
   4   7  11      547.56      585.44     24.92 o
   5   7  11       50.55       44.34      8.06 o
   6   7  11        0.15        2.93      7.56 o
   7   7  11        1.23       -3.84     14.08 o
   8   7  11       10.98       26.51      8.14 o
  -8   8  11        0.03        5.73      8.06 o
  -7   8  11       29.11       25.66     23.16 o
  -6   8  11        0.04        7.87     15.94 o
  -5   8  11        5.34       14.02      7.49 o
  -4   8  11      140.26      153.19      9.13 o
  -3   8  11        2.70        5.03      7.23 o
  -2   8  11       50.59       67.71      7.90 o
  -1   8  11       21.16       16.24      7.68 o
   0   8  11       12.80       19.84      6.66 o
   1   8  11       12.85       16.66      6.99 o
   2   8  11        2.25       -3.48      7.49 o
   3   8  11       30.81       48.04     11.29 o
   4   8  11       29.37       52.27      8.80 o
   5   8  11       14.99        4.78      8.46 o
   6   8  11       16.51       20.67      8.22 o
   7   8  11        0.33       -4.86      8.14 o
  -6   9  11        0.22      -16.29      8.14 o
  -5   9  11        0.55       -3.02      8.49 o
  -4   9  11       28.07       34.44     12.33 o
  -3   9  11       59.41       49.82      8.39 o
  -2   9  11        8.33       22.06      8.06 o
  -1   9  11       32.03       43.20      8.06 o
   0   9  11       47.58       31.68      8.13 o
   1   9  11       10.89       11.40      7.80 o
   2   9  11       17.04       18.76     11.75 o
   3   9  11        4.06        0.58      8.23 o
   4   9  11       62.38       83.58      9.62 o
   5   9  11      120.91      146.86     11.02 o
   6   9  11        4.34       -5.00      8.89 o
  -4  10  11        1.34        1.86     23.74 o
  -3  10  11       12.91        6.25      8.46 o
  -2  10  11        6.11        7.64      8.22 o
  -1  10  11        3.15       18.74      7.98 o
   0  10  11        4.24        6.97      7.89 o
   1  10  11        0.37       -8.38      7.90 o
   2  10  11       10.89        7.91      8.06 o
   3  10  11        7.27        6.63      9.89 o
   4  10  11        3.50        0.47      8.80 o
 -10   0  12       10.87       -1.69      7.33 o
  -8   0  12      273.58      252.40     19.79 o
  -6   0  12        1.74        2.56      4.76 o
  -4   0  12      863.39      778.98     23.89 o
  -2   0  12       25.37       49.70      3.77 o
   0   0  12     4855.48     5336.89     20.42 o
   2   0  12     4488.16     4326.25     44.43 o
   4   0  12      113.25      141.19      8.26 o
   6   0  12       32.37       39.18     15.94 o
   8   0  12     2419.50     2387.24     64.74 o
  10   0  12       21.24       31.96     15.83 o
 -11   1  12        2.65        8.86      4.66 o
 -10   1  12        3.82        0.56      4.53 o
  -9   1  12        0.36       -2.15      4.07 o
  -8   1  12      112.77      116.16      8.40 o
  -7   1  12      482.22      448.36      9.71 o
  -6   1  12      613.67      644.14      6.87 o
  -5   1  12        0.49        1.41      5.07 o
  -4   1  12       14.12       15.67      2.87 o
  -3   1  12       24.54       23.82      2.63 o
  -2   1  12       32.28       34.65      2.79 o
  -1   1  12      207.53      205.95      3.58 o
   0   1  12      192.03      158.25      4.25 o
   1   1  12      391.34      428.03     10.05 o
   2   1  12        7.83       24.44      3.45 o
   3   1  12       31.61       43.34      3.76 o
   4   1  12        6.96        7.48      3.72 o
   5   1  12      320.39      323.59      6.31 o
   6   1  12      727.79      686.03      9.84 o
   7   1  12       74.73       79.58      9.93 o
   8   1  12       63.40       65.12      6.05 o
   9   1  12       30.73       27.08      5.86 o
  10   1  12        0.21       -0.29      6.90 o
 -11   2  12        0.38        3.93      6.98 o
 -10   2  12       72.94       87.47      9.54 o
  -9   2  12       44.96       46.39      6.66 o
  -8   2  12       67.56       72.61      6.65 o
  -7   2  12       21.34       17.40      5.99 o
  -6   2  12       65.47       77.11      5.60 o
  -5   2  12       61.30       53.33      5.35 o
  -4   2  12      183.66      168.02      5.60 o
  -3   2  12      483.34      420.10      7.92 o
  -2   2  12     1386.93     1368.14     28.46 o
  -1   2  12      560.35      534.66      7.33 o
   0   2  12      143.94      158.08     11.99 o
   1   2  12      255.51      253.50      5.84 o
   2   2  12       30.51       43.80      4.52 o
   3   2  12        0.04        2.68      4.28 o
   4   2  12      312.33      279.95      9.78 o
   5   2  12      201.69      176.54      6.83 o
   6   2  12        7.76      -12.18      6.09 o
   7   2  12      139.57      149.23      7.57 o
   8   2  12        6.29       17.80      6.58 o
   9   2  12      211.92      218.94     17.81 o
  10   2  12       95.31      101.69     13.50 o
 -11   3  12        4.93        0.93      7.24 o
 -10   3  12       15.03       17.48      6.83 o
  -9   3  12        1.22       -6.45      7.10 o
  -8   3  12      102.81      101.38      6.82 o
  -7   3  12        0.29       -4.30      5.84 o
  -6   3  12       13.76       19.84      8.38 o
  -5   3  12       85.16       74.60      5.60 o
  -4   3  12       12.35       20.10      5.82 o
  -3   3  12      236.74      229.15      8.15 o
  -2   3  12       97.82      100.76      9.54 o
  -1   3  12       12.21       20.31      9.08 o
   0   3  12       17.04       24.55      4.03 o
   1   3  12      100.85       93.82     13.27 o
   2   3  12       48.83       55.92      5.82 o
   3   3  12      876.91      847.32     13.51 o
   4   3  12      331.64      355.96     12.57 o
   5   3  12       17.54       11.10      5.51 o
   6   3  12        0.91        7.41      6.52 o
   7   3  12       11.35       16.99      6.42 o
   8   3  12       64.99       64.35      8.15 o
   9   3  12       75.59       68.43      7.82 o
  10   3  12        0.15        7.01      7.23 o
 -11   4  12       16.19       20.68      7.71 o
 -10   4  12        0.98       -1.40      7.08 o
  -9   4  12       44.64       44.68      7.31 o
  -8   4  12      111.95      121.08     12.34 o
  -7   4  12        0.33        4.41      5.59 o
  -6   4  12        1.38       -0.58      5.84 o
  -5   4  12      134.65      148.28      6.91 o
  -4   4  12      189.58      190.53     13.50 o
  -3   4  12      291.33      287.93     10.71 o
  -2   4  12      314.95      316.30      7.31 o
  -1   4  12        5.45        6.17      9.89 o
   0   4  12       17.45       13.31      6.75 o
   1   4  12       39.29       48.93      5.02 o
   2   4  12        1.53       -0.65      4.85 o
   3   4  12       96.36       95.49      6.32 o
   4   4  12        3.88        6.68      5.51 o
   5   4  12        6.99        6.73      5.68 o
   6   4  12        7.25        5.93      8.26 o
   7   4  12       75.61       65.35     14.90 o
   8   4  12       80.47       65.17      7.89 o
   9   4  12       28.32       22.17     11.40 o
  10   4  12        0.17       -7.10      7.57 o
 -10   5  12       63.72       80.44      8.88 o
  -9   5  12        0.50        3.15      7.05 o
  -8   5  12       16.13       20.42      7.16 o
  -7   5  12        4.48        8.48     11.40 o
  -6   5  12      164.82      178.36      8.72 o
  -5   5  12       33.26       42.61      6.17 o
  -4   5  12      682.97      678.06     12.46 o
  -3   5  12       27.65       33.32     11.17 o
  -2   5  12      169.51      160.02      6.91 o
  -1   5  12      402.73      407.73     20.26 o
   0   5  12      126.09      132.11     14.55 o
   1   5  12        1.13       -5.70      5.35 o
   2   5  12        4.87        7.10      5.76 o
   3   5  12       19.41       33.03      6.09 o
   4   5  12       61.76       65.58      8.96 o
   5   5  12        1.21        2.59      6.17 o
   6   5  12        6.31        0.04      6.66 o
   7   5  12       39.74       36.34      7.73 o
   8   5  12        7.83        7.35      7.23 o
   9   5  12       20.41       17.29      7.73 o
  -9   6  12        6.73        4.38      7.65 o
  -8   6  12        0.01        7.10      9.89 o
  -7   6  12       19.28       25.61     12.68 o
  -6   6  12        3.99        6.40      7.08 o
  -5   6  12       48.95       63.37      7.16 o
  -4   6  12       98.99      103.80     10.36 o
  -3   6  12       79.57       94.04     18.85 o
  -2   6  12        0.52        1.92      5.99 o
  -1   6  12       22.66       22.86      7.56 o
   0   6  12        0.06      -12.53      6.33 o
   1   6  12      475.33      498.26     21.89 o
   2   6  12      152.75      161.23     21.53 o
   3   6  12      188.82      181.61     11.29 o
   4   6  12      203.16      202.66      9.22 o
   5   6  12       36.24       50.82      7.07 o
   6   6  12       54.25       49.48      7.82 o
   7   6  12       25.03       29.81      7.98 o
   8   6  12        8.49        5.38      7.98 o
   9   6  12        0.01       -3.72      8.23 o
  -9   7  12       58.70       46.16      9.46 o
  -8   7  12       60.60       55.65      9.31 o
  -7   7  12        3.99       15.98     11.87 o
  -6   7  12       41.49       47.12      7.73 o
  -5   7  12      263.43      234.22     10.29 o
  -4   7  12       93.44       52.23     12.80 o
  -3   7  12       20.49       38.74     13.38 o
  -2   7  12       90.18       86.69      7.65 o
  -1   7  12       10.57       18.43      6.66 o
   0   7  12       69.98       68.89      7.40 o
   1   7  12       18.29       17.27      7.16 o
   2   7  12      113.05      130.98     29.79 o
   3   7  12      498.47      539.59     12.81 o
   4   7  12       27.17       29.91      8.39 o
   5   7  12       23.53       12.32      9.43 o
   6   7  12       30.97       42.00      8.06 o
   7   7  12        0.24       -2.34      7.73 o
   8   7  12       13.90        4.34      8.37 o
  -8   8  12        1.16       -7.23      8.49 o
  -7   8  12        0.29        8.91      9.31 o
  -6   8  12       84.64       95.58     22.92 o
  -5   8  12        5.35       13.90      7.23 o
  -4   8  12        3.03        6.97      7.45 o
  -3   8  12        2.28       -3.49     11.17 o
  -2   8  12      409.24      400.09     11.60 o
  -1   8  12        3.74       11.87      6.91 o
   0   8  12       11.33       21.26      7.07 o
   1   8  12        6.50        9.76      7.16 o
   2   8  12       13.80       24.78     10.12 o
   3   8  12       37.87       53.82      8.63 o
   4   8  12      122.52      108.73     13.50 o
   5   8  12       17.21       13.40     18.85 o
   6   8  12        1.61       -2.33     12.57 o
   7   8  12        3.88       -1.86      8.56 o
  -6   9  12        3.56       -1.83     12.22 o
  -5   9  12       20.12       29.49      8.06 o
  -4   9  12       81.03       69.80     19.78 o
  -3   9  12        9.19        8.20      7.98 o
  -2   9  12       34.98       35.51      8.37 o
  -1   9  12       22.46       28.85      8.06 o
   0   9  12        1.15       13.86      7.45 o
   1   9  12       12.66       16.97      7.48 o
   2   9  12       13.16       18.01     10.24 o
   3   9  12      105.54       97.56      9.54 o
   4   9  12       53.33       47.83      9.54 o
   5   9  12       48.26       63.75     16.06 o
  -4  10  12        1.69      -16.80     10.01 o
  -3  10  12       14.27       10.94      8.56 o
  -2  10  12        0.58       -6.11      8.14 o
  -1  10  12        3.67      -11.87      8.39 o
   0  10  12        0.52        5.81      7.89 o
   1  10  12        6.68       20.27      8.14 o
   2  10  12        0.06       -9.08      8.23 o
   3  10  12        4.91        2.77      8.72 o
 -11   0  13        5.86        3.04      6.82 o
  -9   0  13       21.35       28.86      6.32 o
  -7   0  13      507.88      529.51      9.71 o
  -5   0  13      629.54      640.70      9.13 o
  -3   0  13      562.52      540.70     10.60 o
  -1   0  13     1203.35     1418.47     22.27 o
   1   0  13       82.63       87.34      4.85 o
   3   0  13      668.48      635.09      8.81 o
   5   0  13       12.98       14.43      5.59 o
   7   0  13     4124.04     4111.23     96.42 o
   9   0  13       12.71       11.93     19.78 o
 -11   1  13       36.67       39.77      5.02 o
 -10   1  13        2.52        7.96      4.44 o
  -9   1  13        3.46        2.80      4.84 o
  -8   1  13      444.48      491.62      9.01 o
  -7   1  13      846.36      862.92     17.92 o
  -6   1  13       36.20       34.03      3.98 o
  -5   1  13      109.66       99.87      4.07 o
  -4   1  13       76.80       65.93      3.37 o
  -3   1  13      744.98      768.52      8.10 o
  -2   1  13     1041.31     1157.53      7.11 o
  -1   1  13      570.95      569.99     12.07 o
   0   1  13      160.78      144.64      3.46 o
   1   1  13     1671.34     1700.90     16.81 o
   2   1  13      221.55      180.78      4.75 o
   3   1  13       11.08        7.37      3.67 o
   4   1  13        6.86        8.11      3.85 o
   5   1  13      503.33      532.69     16.00 o
   6   1  13      131.41      127.58     11.80 o
   7   1  13        1.30        9.04      5.63 o
   8   1  13       23.57       17.92      5.73 o
   9   1  13       30.69       21.76      7.32 o
  10   1  13        3.76        5.49      5.64 o
 -11   2  13        0.47       -3.98      6.99 o
 -10   2  13        7.95        3.01      6.66 o
  -9   2  13       10.74       24.83      7.45 o
  -8   2  13       14.78       12.41      9.77 o
  -7   2  13      616.51      600.93     20.49 o
  -6   2  13      832.38      807.35     11.41 o
  -5   2  13       91.86       85.32      5.51 o
  -4   2  13      189.59      163.55     11.64 o
  -3   2  13     1062.83     1044.85     10.30 o
  -2   2  13       70.03       86.99      5.02 o
  -1   2  13       54.05       30.92      5.82 o
   0   2  13      210.34      206.87      5.51 o
   1   2  13       41.34       38.48      4.36 o
   2   2  13      118.56      137.70      5.68 o
   3   2  13        6.29       11.83      4.69 o
   4   2  13      169.97      169.03      7.68 o
   5   2  13      306.57      289.87     10.13 o
   6   2  13      275.99      283.11      8.48 o
   7   2  13      149.56      137.98      7.89 o
   8   2  13       84.59       86.13      7.49 o
   9   2  13        7.32        5.00      6.91 o
  10   2  13       24.80       37.63      7.57 o
 -11   3  13       96.99       98.65     11.64 o
 -10   3  13        9.43       26.20      7.10 o
  -9   3  13        0.27        7.49      6.16 o
  -8   3  13        4.38       -0.47      6.09 o
  -7   3  13      357.71      352.72      9.05 o
  -6   3  13      756.07      713.07     11.88 o
  -5   3  13      219.57      215.86     10.94 o
  -4   3  13        5.22        7.33      4.77 o
  -3   3  13      338.81      316.51      7.16 o
  -2   3  13      419.22      424.35      7.66 o
  -1   3  13       83.61       77.01      5.02 o
   0   3  13       24.06       34.04      4.43 o
   1   3  13       33.04       31.18      4.77 o
   2   3  13       39.87       41.86      8.73 o
   3   3  13      353.17      350.97     14.09 o
   4   3  13      591.08      607.02     10.04 o
   5   3  13        2.43        7.71      8.84 o
   6   3  13       17.74       20.35     10.94 o
   7   3  13       42.86       46.23      6.50 o
   8   3  13       27.50       30.27      6.99 o
   9   3  13       50.36       48.52      8.26 o
  10   3  13        2.61       13.43      7.40 o
 -10   4  13       34.64       35.24      8.38 o
  -9   4  13        2.77        9.26      6.49 o
  -8   4  13      230.20      227.83      9.03 o
  -7   4  13        0.15       -0.64      5.90 o
  -6   4  13       78.95       74.17      6.83 o
  -5   4  13        0.03      -11.35      5.68 o
  -4   4  13      101.88       99.88      9.78 o
  -3   4  13       13.14       16.52      4.94 o
  -2   4  13       39.29       43.14      7.56 o
  -1   4  13      328.40      303.92      7.40 o
   0   4  13       79.95       71.56      5.50 o
   1   4  13       54.88       40.32      5.42 o
   2   4  13        6.49        2.56      5.27 o
   3   4  13       50.21       50.78      6.17 o
   4   4  13       39.63       33.11      6.17 o
   5   4  13       48.49       45.96      8.15 o
   6   4  13        0.93       -2.95      6.25 o
   7   4  13       21.59       15.23     14.43 o
   8   4  13       46.35       33.57      7.73 o
   9   4  13        0.51      -10.24      7.41 o
 -10   5  13        6.51       11.08      7.80 o
  -9   5  13        6.39       -3.11      7.49 o
  -8   5  13        2.61      -14.20      8.84 o
  -7   5  13       66.15       67.80      7.64 o
  -6   5  13       37.95       24.32      7.24 o
  -5   5  13       98.56       88.23      6.99 o
  -4   5  13       36.02       43.05      6.42 o
  -3   5  13       80.15       71.41      6.33 o
  -2   5  13      290.61      296.89      8.31 o
  -1   5  13      290.99      278.93      8.40 o
   0   5  13        5.17        8.15      5.60 o
   1   5  13       86.29       96.80     10.47 o
   2   5  13      177.20      156.46      7.91 o
   3   5  13       76.66       62.86     10.71 o
   4   5  13       24.08       28.28      6.91 o
   5   5  13       22.51       18.37     12.10 o
   6   5  13        7.21        7.80      6.66 o
   7   5  13       19.99       22.84     10.24 o
   8   5  13       35.03       45.73      7.90 o
   9   5  13        5.93       22.62     14.55 o
  -9   6  13        5.15       12.02      7.98 o
  -8   6  13       56.91       44.69      9.31 o
  -7   6  13        4.64       15.19     11.52 o
  -6   6  13       68.55       73.78      7.65 o
  -5   6  13      397.11      387.33     30.15 o
  -4   6  13      100.71      121.97      7.57 o
  -3   6  13        3.25        4.78      6.17 o
  -2   6  13      332.01      366.66     12.57 o
  -1   6  13       25.49       22.57      6.50 o
   0   6  13      510.46      575.87     25.61 o
   1   6  13      284.87      281.08     13.85 o
   2   6  13      130.19      118.11     14.90 o
   3   6  13       45.84       46.16      7.48 o
   4   6  13      569.83      556.71     33.65 o
   5   6  13        0.30       -2.10      6.99 o
   6   6  13       21.26       30.96      7.73 o
   7   6  13        0.86       -2.76      7.40 o
   8   6  13       80.57       84.90      9.62 o
  -8   7  13       18.40       21.41      7.98 o
  -7   7  13        0.45        2.36      7.56 o
  -6   7  13       85.28       95.04      8.55 o
  -5   7  13        0.05       -3.72      7.08 o
  -4   7  13       28.61       33.81      8.26 o
  -3   7  13      109.10      106.09      8.14 o
  -2   7  13       38.98       60.83     13.27 o
  -1   7  13      124.33      120.92      8.31 o
   0   7  13       56.05       73.69      7.32 o
   1   7  13       49.16       29.67      7.90 o
   2   7  13      704.97      738.44     19.91 o
   3   7  13      365.96      341.05     24.33 o
   4   7  13        4.19       16.80      7.65 o
   5   7  13       15.67       -1.60      8.38 o
   6   7  13        3.54       14.21      7.64 o
   7   7  13        0.56       11.34      7.82 o
  -7   8  13       11.10       -2.09      8.23 o
  -6   8  13        4.05        8.70      7.82 o
  -5   8  13        2.00       17.57      7.24 o
  -4   8  13       44.38       37.02      7.90 o
  -3   8  13      533.41      552.50     13.00 o
  -2   8  13        4.75        5.90      7.98 o
  -1   8  13       18.18       13.96      7.41 o
   0   8  13       14.22       12.45     13.15 o
   1   8  13       19.15       13.55      7.80 o
   2   8  13       44.60       44.83      8.31 o
   3   8  13       41.09        6.35      9.89 o
   4   8  13        8.45        6.10      8.30 o
   5   8  13        9.12        2.80     11.87 o
   6   8  13        0.93        5.52      8.61 o
  -6   9  13        3.58       14.86     15.48 o
  -5   9  13       10.75       12.22      9.43 o
  -4   9  13       29.97       40.48     15.36 o
  -3   9  13       10.94       12.22     16.99 o
  -2   9  13       23.48       35.65     10.47 o
  -1   9  13       18.84       15.42     16.06 o
   0   9  13       59.19       84.56      8.79 o
   1   9  13       12.09       17.46      7.65 o
   2   9  13        6.70       19.20      7.48 o
   3   9  13        4.85       19.48      7.98 o
   4   9  13       49.21       38.82      9.54 o
   5   9  13        0.72       14.87     13.27 o
  -3  10  13        0.05       -5.13     10.82 o
  -2  10  13       23.46        9.01      8.80 o
  -1  10  13        0.06       -6.00     12.80 o
   0  10  13        3.42       -1.51      8.23 o
   1  10  13        0.99       -6.52      8.22 o
   2  10  13        0.97       -5.39      8.31 o
 -10   0  14       19.00       25.01      6.58 o
  -8   0  14        8.06       15.23      9.77 o
  -6   0  14      489.55      481.27      9.05 o
  -4   0  14      406.47      330.88      7.00 o
  -2   0  14      273.18      303.57      6.75 o
   0   0  14      500.32      491.20      8.97 o
   2   0  14     1371.26     1426.10     12.12 o
   4   0  14       78.60       79.10     10.12 o
   6   0  14     1005.73      979.02     23.30 o
   8   0  14       56.15       48.35      7.21 o
  10   0  14       28.26       23.70      7.49 o
 -11   1  14       19.76       18.71      6.55 o
 -10   1  14        6.53        8.45      4.57 o
  -9   1  14       56.92       49.70      5.14 o
  -8   1  14      232.04      251.79      7.39 o
  -7   1  14      339.18      335.50      6.25 o
  -6   1  14       14.08       16.61      3.75 o
  -5   1  14      381.20      380.64      7.80 o
  -4   1  14      119.61      136.75      4.04 o
  -3   1  14        3.44       -1.42      3.01 o
  -2   1  14       16.82       27.28      2.98 o
  -1   1  14      248.83      287.92      4.39 o
   0   1  14      711.53      753.64      6.14 o
   1   1  14      422.55      399.72      6.27 o
   2   1  14      195.91      190.31      9.74 o
   3   1  14      106.12      107.36      5.72 o
   4   1  14       82.25       71.72      4.65 o
   5   1  14        7.68        5.74      4.61 o
   6   1  14       33.25       40.60      6.28 o
   7   1  14       96.38       89.68      6.14 o
   8   1  14       58.91       66.99      6.00 o
   9   1  14       21.07       23.83      5.55 o
  10   1  14        3.13       -4.40      5.86 o
 -11   2  14        1.51        8.94     10.82 o
 -10   2  14       15.62       19.00      6.74 o
  -9   2  14       88.16       93.38      7.40 o
  -8   2  14       41.98       40.04      6.50 o
  -7   2  14      268.89      295.28     10.59 o
  -6   2  14        0.07        3.42      5.84 o
  -5   2  14       63.40       63.80      5.68 o
  -4   2  14       16.30        7.68      6.98 o
  -3   2  14       26.80       38.47      4.69 o
  -2   2  14        0.85        5.28      4.19 o
  -1   2  14       11.84       19.63      4.28 o
   0   2  14      242.76      248.22     22.81 o
   1   2  14      460.23      442.33      7.66 o
   2   2  14      123.97      117.31      5.94 o
   3   2  14        8.75        5.82     11.87 o
   4   2  14       78.21       78.61      6.17 o
   5   2  14      307.29      266.41      8.56 o
   6   2  14      367.31      369.61     24.33 o
   7   2  14        3.06       15.30      6.06 o
   8   2  14       17.05       14.90      6.98 o
   9   2  14        0.74       11.22     13.61 o
  10   2  14       15.39       23.47     13.96 o
 -11   3  14        0.00       -5.71      7.16 o
 -10   3  14       85.97       89.35      8.15 o
  -9   3  14        1.58       -2.32      6.49 o
  -8   3  14      257.23      237.98     10.48 o
  -7   3  14        8.77       18.55      5.92 o
  -6   3  14       71.08       79.58      6.83 o
  -5   3  14       50.78       69.50      6.52 o
  -4   3  14      723.59      728.36     10.29 o
  -3   3  14       18.24       15.68      5.02 o
  -2   3  14      319.86      330.57      8.85 o
  -1   3  14       86.76       85.45      5.70 o
   0   3  14        0.06       -4.19      4.44 o
   1   3  14      466.29      445.20     25.50 o
   2   3  14        5.39        6.59      5.02 o
   3   3  14      843.93      773.10     18.64 o
   4   3  14      466.94      424.46     38.42 o
   5   3  14       75.10       86.96      6.83 o
   6   3  14        0.19        3.97      7.10 o
   7   3  14       40.38       48.13      8.26 o
   8   3  14        0.18        0.41      6.66 o
   9   3  14        0.45       -7.85      8.15 o
 -10   4  14        0.99        0.18     11.52 o
  -9   4  14        0.92       15.70      6.66 o
  -8   4  14        0.39       -1.17      6.58 o
  -7   4  14       11.10       29.93      6.25 o
  -6   4  14       10.47       21.71      6.17 o
  -5   4  14       99.45      126.31     16.87 o
  -4   4  14      238.28      218.86      7.65 o
  -3   4  14       43.73       47.56      5.59 o
  -2   4  14        0.01       -2.00      6.05 o
  -1   4  14      164.73      167.11      6.83 o
   0   4  14        5.92        7.91      7.68 o
   1   4  14       14.38       17.05      6.17 o
   2   4  14       62.95       73.90      6.08 o
   3   4  14      226.44      215.70     10.59 o
   4   4  14      200.14      170.43     25.26 o
   5   4  14        5.26        6.83      6.33 o
   6   4  14      147.15      150.73     22.58 o
   7   4  14        9.48        4.77      8.73 o
   8   4  14      102.16      102.88      8.55 o
   9   4  14       17.30       23.54     13.61 o
 -10   5  14        6.99       13.39      8.21 o
  -9   5  14       11.79       10.25      7.31 o
  -8   5  14       25.84       12.57      7.40 o
  -7   5  14       88.55      100.29      7.88 o
  -6   5  14       13.31       11.99     10.12 o
  -5   5  14       18.13       23.13     12.68 o
  -4   5  14      114.98      123.81      7.49 o
  -3   5  14       42.32       49.10      8.15 o
  -2   5  14       61.19       75.28      6.63 o
  -1   5  14       13.66        5.89      6.25 o
   0   5  14       61.89       49.55      6.58 o
   1   5  14      146.95      156.16     13.38 o
   2   5  14      168.15      172.19      7.82 o
   3   5  14        2.18       -7.92      6.33 o
   4   5  14      387.37      378.91     12.57 o
   5   5  14       49.13       51.38      7.32 o
   6   5  14       24.27       29.22     14.20 o
   7   5  14       27.36       18.96     15.13 o
   8   5  14        9.15       23.13      7.65 o
   9   5  14        2.90        4.87      7.82 o
  -9   6  14       12.55       15.12     11.75 o
  -8   6  14       23.41       30.54      7.73 o
  -7   6  14       36.27       51.33      7.81 o
  -6   6  14       16.41       14.46      7.07 o
  -5   6  14       29.93       33.54      8.84 o
  -4   6  14        2.70       20.53      6.52 o
  -3   6  14       90.76      131.44     16.18 o
  -2   6  14       18.17       14.35      6.33 o
  -1   6  14        3.04        9.01      6.25 o
   0   6  14        1.50       -9.39      6.83 o
   1   6  14      110.54       99.94     11.17 o
   2   6  14      190.55      194.66      8.88 o
   3   6  14      176.94      183.44     12.45 o
   4   6  14      128.84      123.53      9.89 o
   5   6  14        0.26       -4.09      9.19 o
   6   6  14        9.76       18.20     11.87 o
   7   6  14        1.69        4.75     19.66 o
   8   6  14       18.49        7.58     12.68 o
  -8   7  14        0.31       -5.73      9.89 o
  -7   7  14       29.31       26.52     16.29 o
  -6   7  14       57.58       62.77     24.20 o
  -5   7  14       22.36       18.42      6.98 o
  -4   7  14        6.57       11.22      6.99 o
  -3   7  14        0.34       12.71      6.66 o
  -2   7  14      152.66      188.99      8.80 o
  -1   7  14       31.18       52.76      7.24 o
   0   7  14        1.19      -12.10      6.91 o
   1   7  14      300.33      319.13     10.78 o
   2   7  14      267.88      259.42     10.78 o
   3   7  14      134.50      115.84      9.63 o
   4   7  14       97.88       97.84      8.97 o
   5   7  14       77.26       85.88      8.64 o
   6   7  14        1.70      -13.85      8.03 o
   7   7  14       15.19       26.37      8.64 o
  -7   8  14        7.08        8.23     12.92 o
  -6   8  14       14.55       32.34      7.57 o
  -5   8  14       13.95       11.99      7.73 o
  -4   8  14       43.95       46.91      7.98 o
  -3   8  14       12.44       18.79     21.88 o
  -2   8  14        0.29       -0.11     10.24 o
  -1   8  14        9.21       14.77      7.49 o
   0   8  14        0.02       10.22      7.32 o
   1   8  14       49.83       37.82      9.66 o
   2   8  14        3.09        8.73      9.66 o
   3   8  14       94.26       99.58      9.30 o
   4   8  14       38.69       35.38      8.72 o
   5   8  14        0.40        6.27      8.14 o
   6   8  14        0.28       -7.07     14.20 o
  -5   9  14        0.06       -6.17      9.89 o
  -4   9  14       14.96       11.40      8.39 o
  -3   9  14       30.74       31.75      8.47 o
  -2   9  14       25.07       43.95      8.06 o
  -1   9  14       25.52       45.27      8.39 o
   0   9  14        0.14      -12.35     10.59 o
   1   9  14        9.90       21.56      8.06 o
   2   9  14        2.55        1.30      7.98 o
   3   9  14       18.74       21.37      8.30 o
   4   9  14       15.53       26.10      8.64 o
  -2  10  14       12.09        6.28      8.64 o
  -1  10  14        1.73      -16.76      8.55 o
   0  10  14        0.16        0.23      8.06 o
   1  10  14        1.11        7.20     13.15 o
 -11   0  15       58.15       61.44      7.64 o
  -9   0  15        8.15        1.61      6.05 o
  -7   0  15      496.88      501.87     15.72 o
  -5   0  15        3.11       10.76     10.47 o
  -3   0  15      274.48      234.45     11.29 o
  -1   0  15      323.32      381.50      7.00 o
   1   0  15      642.59      686.60     13.63 o
   3   0  15        9.87       10.62      4.93 o
   5   0  15       90.93       78.38      6.17 o
   7   0  15       49.01       23.47      7.32 o
   9   0  15       57.50       64.39      7.65 o
 -11   1  15        9.69       13.89      5.09 o
 -10   1  15       13.47       13.14      4.59 o
  -9   1  15       12.85        6.07      6.45 o
  -8   1  15        0.14       -1.01      4.21 o
  -7   1  15       92.67       99.31      5.12 o
  -6   1  15      230.12      236.38      6.65 o
  -5   1  15       54.45       42.60      3.78 o
  -4   1  15      363.00      375.72      7.36 o
  -3   1  15      341.70      364.52      5.18 o
  -2   1  15      252.95      268.37      4.56 o
  -1   1  15        4.67       11.91      2.97 o
   0   1  15       74.94       93.72      4.04 o
   1   1  15     1357.39     1232.53     15.66 o
   2   1  15      932.50      858.97      8.56 o
   3   1  15       61.27       63.25      4.52 o
   4   1  15       78.12       92.07      5.02 o
   5   1  15       27.17       28.63      8.34 o
   6   1  15        4.09        3.32      5.10 o
   7   1  15      184.48      160.80      8.22 o
   8   1  15      101.76      101.31      6.31 o
   9   1  15       17.69       19.43      5.69 o
  10   1  15       70.01       85.89      6.72 o
 -11   2  15        2.48       10.89      8.49 o
 -10   2  15       39.11       43.98      7.45 o
  -9   2  15        5.83        7.75     14.43 o
  -8   2  15        0.90        2.82      6.08 o
  -7   2  15      364.19      352.16      9.29 o
  -6   2  15      674.91      644.70     15.72 o
  -5   2  15      240.37      243.84      7.41 o
  -4   2  15       51.98       45.88      5.26 o
  -3   2  15       80.16       97.81      5.43 o
  -2   2  15      373.66      386.24      7.57 o
  -1   2  15     1008.43      988.90     10.71 o
   0   2  15      751.13      728.17     16.42 o
   1   2  15       35.54       36.30      5.18 o
   2   2  15      172.27      182.37     15.60 o
   3   2  15        1.50        2.73      5.02 o
   4   2  15       51.64       39.39      8.26 o
   5   2  15     1075.85     1060.14     50.68 o
   6   2  15      212.95      234.94      8.56 o
   7   2  15        0.03       10.04      7.21 o
   8   2  15        1.70        4.30      6.41 o
   9   2  15       12.32       20.67      6.99 o
 -10   3  15        5.87        2.68     13.38 o
  -9   3  15       42.47       36.20     16.41 o
  -8   3  15       82.39       87.38      7.56 o
  -7   3  15       98.90       95.51      6.91 o
  -6   3  15      371.54      348.43      9.38 o
  -5   3  15      469.16      465.08      9.47 o
  -4   3  15       82.65       97.16      6.33 o
  -3   3  15       10.30        7.84      5.26 o
  -2   3  15       61.04       53.00      5.35 o
  -1   3  15        0.24        2.31      4.69 o
   0   3  15      202.96      198.87      8.15 o
   1   3  15      139.27      151.41     18.16 o
   2   3  15       56.91       58.64      5.59 o
   3   3  15      540.59      559.74     28.18 o
   4   3  15      246.90      265.36      8.72 o
   5   3  15        3.16        8.15      5.92 o
   6   3  15       46.90       32.13      6.66 o
   7   3  15        1.71        1.25      6.50 o
   8   3  15       10.26       17.61     11.29 o
   9   3  15       18.97       16.46     12.45 o
 -10   4  15        3.23        4.14      7.22 o
  -9   4  15        9.63       13.11      6.74 o
  -8   4  15       26.81       25.06      7.22 o
  -7   4  15      178.49      162.55      8.37 o
  -6   4  15       71.07       83.18      6.82 o
  -5   4  15      864.44      835.54     25.04 o
  -4   4  15      148.74      140.59      7.40 o
  -3   4  15       52.66       49.37      6.01 o
  -2   4  15      297.66      263.49     15.13 o
  -1   4  15      878.93      807.77     11.59 o
   0   4  15      322.17      301.52      9.43 o
   1   4  15      268.87      268.45      8.61 o
   2   4  15        0.90        3.01      7.33 o
   3   4  15      128.04      121.80      7.24 o
   4   4  15      149.01      145.40     18.62 o
   5   4  15      118.93      131.72     10.94 o
   6   4  15        3.73       -4.94      7.21 o
   7   4  15       84.93       91.47      8.37 o
   8   4  15        0.68       24.70      6.98 o
   9   4  15       14.37       18.53      7.73 o
  -9   5  15        1.39       -2.34      7.56 o
  -8   5  15       63.67       51.47      7.98 o
  -7   5  15      157.60      145.89     10.71 o
  -6   5  15      155.05      155.43     17.22 o
  -5   5  15        8.55        0.12      6.58 o
  -4   5  15        9.76        3.91      6.25 o
  -3   5  15       90.39      103.87      6.99 o
  -2   5  15       48.99       44.43      8.84 o
  -1   5  15       10.08        8.15      6.42 o
   0   5  15      367.23      362.91      9.95 o
   1   5  15      683.02      682.14     12.10 o
   2   5  15      305.63      335.60     28.63 o
   3   5  15       32.39       31.61      6.66 o
   4   5  15       39.64       43.33      7.45 o
   5   5  15       44.30       60.07     13.61 o
   6   5  15       25.57       46.85     14.08 o
   7   5  15        2.73       -5.97      7.32 o
   8   5  15       30.64       30.37      8.47 o
  -9   6  15       27.28       32.17      8.89 o
  -8   6  15       56.34       64.06      8.47 o
  -7   6  15       24.52       25.35     14.66 o
  -6   6  15       10.61        3.31      7.07 o
  -5   6  15       20.86        5.03     12.10 o
  -4   6  15      141.26      149.11      8.14 o
  -3   6  15        2.20       -3.47      6.50 o
  -2   6  15      133.37      135.16      7.98 o
  -1   6  15        8.90        9.06      6.50 o
   0   6  15       78.65       74.98      7.73 o
   1   6  15       62.19       59.80      7.97 o
   2   6  15       43.22       46.61      7.40 o
   3   6  15        1.28        0.62      6.82 o
   4   6  15       23.97       18.40      7.32 o
   5   6  15        2.26        2.00      7.32 o
   6   6  15       61.48       65.33      8.56 o
   7   6  15        0.56       -6.10      7.98 o
  -8   7  15        6.95        7.69      8.14 o
  -7   7  15        7.40       26.85     12.10 o
  -6   7  15        5.01        3.37     10.47 o
  -5   7  15       10.27       15.32      7.31 o
  -4   7  15       33.93       29.25     11.64 o
  -3   7  15        4.07      -12.91      9.77 o
  -2   7  15       24.06       16.52      7.24 o
  -1   7  15       74.09       71.54     11.64 o
   0   7  15        0.91        4.94      6.83 o
   1   7  15      206.47      207.58     10.20 o
   2   7  15       85.78       83.62      8.56 o
   3   7  15       11.31       17.60      7.73 o
   4   7  15       11.36       11.59      7.65 o
   5   7  15       17.68       27.90      8.06 o
   6   7  15        0.14       -0.21     12.92 o
  -6   8  15        0.48        1.96      7.82 o
  -5   8  15        0.05       -8.94      7.49 o
  -4   8  15       10.85       12.10      7.41 o
  -3   8  15        0.56       -4.39      7.32 o
  -2   8  15       18.45       20.46      7.65 o
  -1   8  15       65.09       78.92      8.64 o
   0   8  15       83.73      105.10      9.31 o
   1   8  15        0.17        6.11      7.32 o
   2   8  15       43.52       50.91      7.89 o
   3   8  15        1.08       -3.72      7.90 o
   4   8  15       31.54       14.78      8.39 o
   5   8  15        0.00        9.29     10.47 o
  -5   9  15       18.48       34.51     11.17 o
  -4   9  15        1.92       12.45      7.89 o
  -3   9  15       35.65       42.17      8.39 o
  -2   9  15       15.74       27.08      8.31 o
  -1   9  15       20.65       28.26     10.12 o
   0   9  15       24.92       29.96     13.38 o
   1   9  15        4.18       -2.21      7.90 o
   2   9  15        0.00        7.51      8.73 o
   3   9  15        1.85        8.73      8.06 o
 -10   0  16       17.37       28.75      6.75 o
  -8   0  16       16.60       25.82      9.54 o
  -6   0  16      301.50      298.47      8.23 o
  -4   0  16       73.70       50.92      5.18 o
  -2   0  16      308.45      299.40      6.91 o
   0   0  16        0.15       -5.70      4.51 o
   2   0  16      241.31      230.74      6.99 o
   4   0  16        1.76        7.21      5.35 o
   6   0  16        1.05       -1.66      6.40 o
   8   0  16      241.06      267.76     11.52 o
 -10   1  16        0.26        3.70      4.50 o
  -9   1  16       13.51       10.07      6.03 o
  -8   1  16        2.93        3.57      4.33 o
  -7   1  16      602.36      588.65     10.68 o
  -6   1  16       11.01       17.45      4.03 o
  -5   1  16        1.35       -0.03      4.91 o
  -4   1  16       47.54       52.85      5.14 o
  -3   1  16      171.78      166.65      4.30 o
  -2   1  16       10.12        4.57      3.26 o
  -1   1  16        2.53        7.69      3.04 o
   0   1  16        7.79       16.86      3.16 o
   1   1  16        0.95       -3.70      4.11 o
   2   1  16      322.27      305.58      6.23 o
   3   1  16      651.99      640.52      8.20 o
   4   1  16        0.00       -2.44      4.74 o
   5   1  16      104.44      125.01      8.89 o
   6   1  16       57.20       55.54     10.90 o
   7   1  16       13.25       25.40      5.15 o
   8   1  16       10.71       15.95      5.69 o
   9   1  16       23.95       18.77      5.91 o
 -10   2  16        3.31        7.72      6.91 o
  -9   2  16        9.95       19.65      6.49 o
  -8   2  16      305.99      322.49      9.78 o
  -7   2  16       71.17       76.52      7.33 o
  -6   2  16      156.75      159.55      7.49 o
  -5   2  16        0.36        6.23      6.40 o
  -4   2  16       20.16       22.66      5.27 o
  -3   2  16       42.85       37.76      7.56 o
  -2   2  16      266.11      252.53      6.91 o
  -1   2  16       19.39       24.29      9.77 o
   0   2  16       18.43       17.26     13.96 o
   1   2  16       87.97       96.86      6.98 o
   2   2  16        0.26       -1.51      5.10 o
   3   2  16      194.95      202.21     13.15 o
   4   2  16     1084.53     1093.40     57.44 o
   5   2  16      348.92      365.76     22.35 o
   6   2  16        1.73       -9.33      7.10 o
   7   2  16        9.28        7.30      6.52 o
   8   2  16       13.75       12.33      7.45 o
   9   2  16        1.08        0.93      6.91 o
 -10   3  16      151.27      158.64      9.29 o
  -9   3  16        0.24        5.83      6.83 o
  -8   3  16        3.24       11.34      6.58 o
  -7   3  16       98.36      111.65      7.56 o
  -6   3  16      469.05      468.40     10.37 o
  -5   3  16       54.18       51.12      6.33 o
  -4   3  16      106.28       97.82      6.58 o
  -3   3  16     1264.10     1214.38     13.29 o
  -2   3  16      229.03      205.60      7.57 o
  -1   3  16      875.49      905.51     11.36 o
   0   3  16        9.44       13.15      5.70 o
   1   3  16       21.84       18.05      5.51 o
   2   3  16       68.42       78.89      6.58 o
   3   3  16        3.07       12.48      6.63 o
   4   3  16       27.37       21.21      6.66 o
   5   3  16        4.02       -1.75      6.25 o
   6   3  16       16.92       26.85      6.65 o
   7   3  16      101.32      125.14      8.15 o
   8   3  16        0.76        8.03      6.91 o
   9   3  16        8.87        1.22      7.32 o
 -10   4  16        1.54       -6.44      7.71 o
  -9   4  16        1.01       -8.38      7.23 o
  -8   4  16      145.67      141.41     15.13 o
  -7   4  16      111.61       90.84      7.65 o
  -6   4  16       57.86       73.75      6.65 o
  -5   4  16      256.42      239.05     17.46 o
  -4   4  16       11.85        7.53      6.00 o
  -3   4  16      271.37      272.34     10.59 o
  -2   4  16      568.67      589.68     11.02 o
  -1   4  16       92.00       74.78      7.24 o
   0   4  16        0.38       -4.90      5.92 o
   1   4  16      194.32      185.40      7.88 o
   2   4  16     1156.75     1164.02     52.31 o
   3   4  16      137.29      122.71      7.81 o
   4   4  16       73.35       82.12      7.31 o
   5   4  16        0.44        4.68      6.25 o
   6   4  16      120.90      142.92     18.85 o
   7   4  16        0.61        0.58      8.96 o
   8   4  16       39.22       46.22      7.89 o
  -9   5  16       48.26       48.31     12.45 o
  -8   5  16       31.03       35.33      7.65 o
  -7   5  16      104.84      108.61      8.54 o
  -6   5  16       35.71       32.77      7.15 o
  -5   5  16       57.68       60.70      6.91 o
  -4   5  16      117.49      133.94     15.36 o
  -3   5  16      100.21       88.33      7.16 o
  -2   5  16       80.60       56.47     10.12 o
  -1   5  16      385.95      351.09     10.04 o
   0   5  16     1049.29     1024.54     25.51 o
   1   5  16        9.75        6.18      7.24 o
   2   5  16        0.17       -3.15      8.84 o
   3   5  16        0.24       -4.54      9.54 o
   4   5  16       73.16       53.84      7.40 o
   5   5  16        0.08        7.24      7.56 o
   6   5  16        6.68       -4.93      7.32 o
   7   5  16        0.00       -8.86      9.19 o
   8   5  16       46.16       62.29      8.72 o
  -8   6  16        6.15       19.58      7.80 o
  -7   6  16       19.57       23.49     16.52 o
  -6   6  16       36.45       23.28     12.57 o
  -5   6  16        7.11        4.02      8.38 o
  -4   6  16       11.07        9.77      6.91 o
  -3   6  16       15.51       22.78      9.43 o
  -2   6  16       13.35       34.98      6.58 o
  -1   6  16       46.07       77.37     13.73 o
   0   6  16       10.61       14.43      8.61 o
   1   6  16       45.18       32.92     10.59 o
   2   6  16       34.31       44.64      7.40 o
   3   6  16       44.11       51.98      7.29 o
   4   6  16       45.98       55.80     22.81 o
   5   6  16       40.69       42.92     11.40 o
   6   6  16        0.55       -8.15      9.08 o
   7   6  16        8.88        5.82      8.06 o
  -7   7  16        0.00       14.83      7.56 o
  -6   7  16       12.68       27.12      7.65 o
  -5   7  16        1.19      -12.32      7.15 o
  -4   7  16       23.71       29.10      7.24 o
  -3   7  16       28.05       28.18      7.16 o
  -2   7  16       40.58       32.85      7.40 o
  -1   7  16      144.75      157.63     12.57 o
   0   7  16        9.13       15.24      8.03 o
   1   7  16       98.69      123.98      8.88 o
   2   7  16        2.87        5.59      7.08 o
   3   7  16       18.78       39.64      7.73 o
   4   7  16       12.30       21.81      7.98 o
   5   7  16       29.19       33.35      8.31 o
   6   7  16        0.01       -0.44      7.82 o
  -6   8  16        9.58       -2.99      7.82 o
  -5   8  16        0.68      -11.29      7.57 o
  -4   8  16        0.65        1.96      9.08 o
  -3   8  16        4.68        0.86     17.69 o
  -2   8  16        6.32        7.80      7.57 o
  -1   8  16       18.13       30.76      8.06 o
   0   8  16        2.85        7.21     10.24 o
   1   8  16       13.97       12.31      8.73 o
   2   8  16        0.45       -7.68      8.84 o
   3   8  16        6.79        1.16     10.71 o
   4   8  16        0.81       -7.58      9.54 o
   5   8  16        7.96       11.52      8.39 o
  -4   9  16       24.83       28.53     10.47 o
  -3   9  16        0.65       -5.89      7.82 o
  -2   9  16       19.10       19.05     22.34 o
  -1   9  16       53.68       63.79     15.01 o
   0   9  16       28.58       39.99      8.63 o
   1   9  16        2.71       -1.61     13.61 o
   2   9  16        1.15       -4.65      8.13 o
   3   9  16        0.91        2.33      8.23 o
  -9   0  17       10.26       12.92      8.84 o
  -7   0  17      156.00      183.17      7.98 o
  -5   0  17       32.14       33.56      5.50 o
  -3   0  17       63.51       62.52      5.82 o
  -1   0  17      103.57       96.46      5.42 o
   1   0  17      421.52      420.82     16.76 o
   3   0  17      167.10      130.59      6.74 o
   5   0  17        0.34        3.14      5.92 o
   7   0  17       68.43       62.37      7.24 o
   9   0  17       75.85       62.55      8.14 o
 -10   1  17        1.19        1.09      6.52 o
  -9   1  17       18.34       17.12      4.62 o
  -8   1  17      211.27      238.01      6.89 o
  -7   1  17      295.17      300.37      6.42 o
  -6   1  17       47.93       51.77      7.99 o
  -5   1  17        0.03       -1.55      3.73 o
  -4   1  17       11.86       14.31      3.63 o
  -3   1  17        2.00       -0.01      3.31 o
  -2   1  17       26.85       31.21      3.43 o
  -1   1  17        6.16        7.18      3.34 o
   0   1  17       18.06       13.61      4.16 o
   1   1  17      105.12      103.95      7.22 o
   2   1  17        0.18        8.67      4.48 o
   3   1  17      535.25      520.39      7.97 o
   4   1  17       57.52       61.23      5.19 o
   5   1  17      357.11      369.28      7.84 o
   6   1  17        0.20       -7.31      4.88 o
   7   1  17        7.81        8.63      5.76 o
   8   1  17       70.56       71.91      6.32 o
   9   1  17        0.03       -2.02      5.77 o
 -10   2  17        1.55        7.39      6.99 o
  -9   2  17       23.77       29.97      9.19 o
  -8   2  17        8.41       19.41      6.41 o
  -7   2  17       89.28      100.69      7.16 o
  -6   2  17        0.56       -9.66      6.58 o
  -5   2  17       25.01       20.59      5.84 o
  -4   2  17      599.19      574.95     17.70 o
  -3   2  17      212.20      204.04      6.99 o
  -2   2  17       62.00       61.17      5.59 o
  -1   2  17       12.66       14.66      4.77 o
   0   2  17       42.02       38.34      5.35 o
   1   2  17      215.72      206.38      7.08 o
   2   2  17       89.25       88.76      6.63 o
   3   2  17      363.38      355.34     21.30 o
   4   2  17      364.56      324.07      9.63 o
   5   2  17       17.64       21.41      6.58 o
   6   2  17       37.47       25.64      6.74 o
   7   2  17       27.84       25.72     11.40 o
   8   2  17       19.32       22.66     14.55 o
   9   2  17        1.62       -4.19      8.38 o
 -10   3  17        0.01        6.65      7.64 o
  -9   3  17       96.52       98.47      8.15 o
  -8   3  17        6.76       21.44      6.50 o
  -7   3  17        1.68        8.14     11.40 o
  -6   3  17       97.38       85.38      7.24 o
  -5   3  17      240.17      239.75      8.15 o
  -4   3  17      306.09      292.78      8.56 o
  -3   3  17       70.38       55.63      6.83 o
  -2   3  17      763.44      725.60     11.12 o
  -1   3  17      136.59      141.45      6.99 o
   0   3  17       71.53       68.40      5.92 o
   1   3  17       13.36        9.77      5.60 o
   2   3  17      498.52      431.57     14.90 o
   3   3  17        9.26        9.89      6.25 o
   4   3  17      235.81      227.59      8.55 o
   5   3  17        1.76       -3.59      6.08 o
   6   3  17      120.73      113.65      8.15 o
   7   3  17        2.60       -9.08      6.91 o
   8   3  17        9.92        1.17      7.24 o
  -9   4  17       19.20       24.00      7.31 o
  -8   4  17       44.58       30.33     15.01 o
  -7   4  17        0.29        5.23      6.49 o
  -6   4  17       25.32       26.95      6.39 o
  -5   4  17        6.69        8.03      6.09 o
  -4   4  17        0.27        3.63      6.00 o
  -3   4  17       94.48       78.96      6.83 o
  -2   4  17      212.61      218.74      8.38 o
  -1   4  17       20.24       14.43     12.57 o
   0   4  17      395.80      375.92     16.65 o
   1   4  17     1103.66     1082.27     54.87 o
   2   4  17     1120.12     1049.65     81.20 o
   3   4  17      314.04      273.44     20.25 o
   4   4  17      103.70       92.87     10.12 o
   5   4  17      266.14      242.78     13.85 o
   6   4  17       68.27       48.27      8.13 o
   7   4  17        0.14        0.17     12.57 o
   8   4  17       17.31       19.62      7.48 o
  -9   5  17       30.68       15.48     12.57 o
  -8   5  17       30.75       32.55      7.73 o
  -7   5  17       14.05        5.69      7.56 o
  -6   5  17       67.75       86.92      8.14 o
  -5   5  17      106.92      101.91      9.31 o
  -4   5  17      222.14      235.84     13.04 o
  -3   5  17        1.71       -7.45      6.25 o
  -2   5  17       27.11       27.00      6.83 o
  -1   5  17      585.11      536.95     11.82 o
   0   5  17      532.64      550.68     11.92 o
   1   5  17      423.35      380.31     17.23 o
   2   5  17       25.10       18.62      7.08 o
   3   5  17        0.25        7.08     10.12 o
   4   5  17       26.44       49.23      7.24 o
   5   5  17       11.09        3.34      7.16 o
   6   5  17       10.27       16.71      9.31 o
   7   5  17       36.94       27.53     13.85 o
  -8   6  17        3.86        4.13      7.89 o
  -7   6  17       25.71       12.55      7.89 o
  -6   6  17        6.81       -1.03      7.23 o
  -5   6  17       14.47        3.26      7.08 o
  -4   6  17        0.03       -1.20      6.83 o
  -3   6  17       44.96       58.18      7.24 o
  -2   6  17       84.93       86.71     15.94 o
  -1   6  17       37.01       30.50      7.40 o
   0   6  17       16.68       26.13      7.16 o
   1   6  17      198.23      176.34      9.27 o
   2   6  17        1.81        4.05     17.80 o
   3   6  17        0.92       -0.35     10.01 o
   4   6  17       10.41       16.65      7.32 o
   5   6  17       11.09       23.13      8.38 o
   6   6  17       11.40       17.99      7.97 o
   7   6  17       12.70        5.55     11.17 o
  -7   7  17        2.31        3.89      9.31 o
  -6   7  17       25.02       37.55      8.22 o
  -5   7  17        2.92       -3.63      8.38 o
  -4   7  17        0.00        5.93      7.08 o
  -3   7  17        8.82       -4.43     10.01 o
  -2   7  17       15.67        5.41      7.22 o
  -1   7  17       13.38       16.74      7.49 o
   0   7  17        7.51       26.34      6.99 o
   1   7  17        2.40       -1.05      7.24 o
   2   7  17        2.34        2.68      7.41 o
   3   7  17       29.23       22.44     15.71 o
   4   7  17        0.41        8.61      7.65 o
   5   7  17        0.03      -10.70      8.14 o
  -5   8  17        1.33       -0.47      7.73 o
  -4   8  17        0.09       14.60      7.40 o
  -3   8  17        0.24       -2.99      7.49 o
  -2   8  17        0.60        2.29      7.48 o
  -1   8  17       78.17       80.03      9.12 o
   0   8  17        8.07       22.65      7.73 o
   1   8  17        0.53        9.19      7.41 o
   2   8  17       18.94       23.78      8.39 o
   3   8  17       13.63       21.46      8.14 o
   4   8  17       10.47       15.41      8.14 o
  -3   9  17       12.69       -5.78      8.39 o
  -2   9  17        1.82       -0.01      8.22 o
  -1   9  17        2.69        2.91     11.52 o
   0   9  17        8.43       18.69      8.47 o
   1   9  17        1.70       12.65      8.22 o
 -10   0  18        9.94        6.58      6.82 o
  -8   0  18        4.62        3.37      6.39 o
  -6   0  18      472.45      491.19     32.13 o
  -4   0  18        0.50       -4.13      5.17 o
  -2   0  18        9.86       14.36      8.73 o
   0   0  18       55.94       62.24      5.59 o
   2   0  18       66.39       77.37      6.63 o
   4   0  18        0.32        4.42      5.76 o
   6   0  18        2.62      -10.12      6.09 o
   8   0  18        6.85       12.01      6.99 o
 -10   1  18       32.81       43.63      5.20 o
  -9   1  18       24.90       26.40      4.85 o
  -8   1  18       33.64       31.87      5.44 o
  -7   1  18        2.07       -1.08      4.53 o
  -6   1  18       23.65       26.06      5.24 o
  -5   1  18      206.16      194.01      5.44 o
  -4   1  18      101.67       96.07      4.44 o
  -3   1  18        1.16        1.98      3.96 o
  -2   1  18      143.19      152.82      4.45 o
  -1   1  18        2.97        0.87      3.33 o
   0   1  18       92.44       85.48      4.07 o
   1   1  18      491.12      496.93      7.61 o
   2   1  18      285.66      273.82      6.54 o
   3   1  18       34.38       34.77      8.92 o
   4   1  18      270.08      262.99     10.74 o
   5   1  18       16.31       17.74      4.93 o
   6   1  18       42.51       47.34      5.55 o
   7   1  18       10.92        8.60      8.23 o
   8   1  18       22.11       27.70      5.77 o
 -10   2  18       33.90       25.26      7.65 o
  -9   2  18        5.81       11.09      6.74 o
  -8   2  18       15.05       17.23      6.83 o
  -7   2  18        4.40        0.50      6.33 o
  -6   2  18      929.45      934.09     29.93 o
  -5   2  18      246.90      275.25      8.48 o
  -4   2  18       96.88       98.51      6.74 o
  -3   2  18       14.25       17.57      8.03 o
  -2   2  18       62.97       63.97     10.82 o
  -1   2  18       33.00       35.07      5.43 o
   0   2  18       19.01       20.22      5.18 o
   1   2  18       64.91       56.58      6.09 o
   2   2  18       38.47       43.59      6.52 o
   3   2  18       13.27       12.22      7.33 o
   4   2  18       13.40       15.59      6.25 o
   5   2  18        0.79       -5.48      7.68 o
   6   2  18      144.31      145.12      7.89 o
   7   2  18        0.35       -4.69      6.87 o
   8   2  18        0.71        2.21      7.08 o
  -9   3  18       19.16       22.02     16.29 o
  -8   3  18       20.73       42.21     19.55 o
  -7   3  18        7.03        7.63      6.33 o
  -6   3  18      100.10      102.28     10.24 o
  -5   3  18       79.14       76.45      6.83 o
  -4   3  18       29.88       32.84      6.17 o
  -3   3  18      284.18      279.57      8.72 o
  -2   3  18      133.64      123.97      7.24 o
  -1   3  18        0.06       -3.71     10.94 o
   0   3  18       47.96       51.63      7.45 o
   1   3  18      158.44      152.41      9.19 o
   2   3  18       36.07       51.57     12.45 o
   3   3  18      123.62      117.39      7.49 o
   4   3  18       12.79       17.16      6.87 o
   5   3  18      137.88      117.43      7.90 o
   6   3  18      142.23      138.61      8.64 o
   7   3  18        8.16       21.64      6.98 o
   8   3  18       38.88       44.14      7.73 o
  -9   4  18       22.80        5.07      7.78 o
  -8   4  18        1.88       14.45      6.74 o
  -7   4  18        0.80        2.29      6.58 o
  -6   4  18        0.26        8.45      6.25 o
  -5   4  18        0.26        1.28      6.09 o
  -4   4  18       82.11       78.95     11.52 o
  -3   4  18       34.18       48.40      6.50 o
  -2   4  18      114.91      112.95      7.57 o
  -1   4  18      870.50      819.82     13.08 o
   0   4  18      232.13      229.14     21.88 o
   1   4  18      113.29       94.94     12.45 o
   2   4  18      155.94      134.82      8.47 o
   3   4  18      253.42      243.95     31.54 o
   4   4  18        4.80       -6.75      6.65 o
   5   4  18       89.34       85.99      8.30 o
   6   4  18        3.34       10.78      6.98 o
   7   4  18       12.02       20.52     14.08 o
  -8   5  18        0.14       -3.72      7.41 o
  -7   5  18       27.80       23.72      7.56 o
  -6   5  18       12.33       20.98      7.10 o
  -5   5  18       30.49       42.77      7.08 o
  -4   5  18       13.48       15.13      6.75 o
  -3   5  18      138.61      162.28     10.94 o
  -2   5  18       65.12       56.25      7.32 o
  -1   5  18      376.57      392.89     10.77 o
   0   5  18       85.63      102.71      7.98 o
   1   5  18       24.48       13.96     10.47 o
   2   5  18        1.53        3.33      7.56 o
   3   5  18        2.72       10.74      6.83 o
   4   5  18      168.73      168.82      9.38 o
   5   5  18       12.74       15.94      7.41 o
   6   5  18        5.05        1.63      7.57 o
   7   5  18       20.25       22.48      8.04 o
  -7   6  18        9.19        4.21      7.82 o
  -6   6  18      175.52      187.38     10.04 o
  -5   6  18        0.28       -4.42      6.99 o
  -4   6  18       15.66       23.85      6.91 o
  -3   6  18        0.02       -2.93      7.16 o
  -2   6  18       65.15       62.18      7.88 o
  -1   6  18       83.30       89.79      7.73 o
   0   6  18      271.18      262.27     12.92 o
   1   6  18       61.90       73.51     14.66 o
   2   6  18       24.36       29.68     20.71 o
   3   6  18       21.17        5.16     14.89 o
   4   6  18        2.99       -0.56      7.40 o
   5   6  18        7.30       -4.07      7.90 o
   6   6  18        7.39        8.82     24.78 o
  -6   7  18       26.80       34.33      8.39 o
  -5   7  18       15.99       13.27      7.73 o
  -4   7  18        1.21       -1.40      9.54 o
  -3   7  18        1.59       -3.20     14.55 o
  -2   7  18        6.50        2.91      7.57 o
  -1   7  18       14.90       23.27      7.57 o
   0   7  18       17.90       32.26      7.82 o
   1   7  18       21.00       10.41      7.89 o
   2   7  18        0.43        2.01      7.32 o
   3   7  18       22.38       13.38      7.73 o
   4   7  18        0.08      -15.46      7.73 o
   5   7  18        5.15        4.91      8.31 o
  -5   8  18        1.28        6.48     20.01 o
  -4   8  18        0.33       -1.84     16.87 o
  -3   8  18        0.04        0.10     10.36 o
  -2   8  18       31.56       38.83     13.96 o
  -1   8  18       13.67       29.57      7.98 o
   0   8  18       55.67       75.63      8.97 o
   1   8  18        4.77        7.15      8.14 o
   2   8  18        1.81       -4.07      8.06 o
   3   8  18        2.10        6.44     15.83 o
  -9   0  19       18.21       19.63      6.91 o
  -7   0  19       61.41       74.85     13.96 o
  -5   0  19      220.74      229.92      8.06 o
  -3   0  19      107.86      101.56      6.16 o
  -1   0  19        9.83       12.99      5.09 o
   1   0  19        2.19       -0.01      5.26 o
   3   0  19      544.67      556.17     23.98 o
   5   0  19        9.38        4.65      6.09 o
   7   0  19        5.72       14.32      6.58 o
  -9   1  19       16.43       28.00      6.08 o
  -8   1  19       14.77       17.39      4.74 o
  -7   1  19        5.19        8.40      6.08 o
  -6   1  19        4.44       -0.26      4.44 o
  -5   1  19      262.60      261.20      5.99 o
  -4   1  19      111.88      103.88      5.60 o
  -3   1  19       10.09        7.46      3.74 o
  -2   1  19        0.96       -0.05      3.60 o
  -1   1  19       19.41       11.47      3.72 o
   0   1  19       48.49       50.46      4.01 o
   1   1  19       39.03       47.01      4.97 o
   2   1  19       78.26       76.17      5.55 o
   3   1  19        0.00        4.46      4.79 o
   4   1  19      109.87      120.17      5.96 o
   5   1  19       81.97       79.97      5.73 o
   6   1  19        1.41       -8.30      5.14 o
   7   1  19       10.38       11.77      9.40 o
   8   1  19        0.11        1.22      5.51 o
  -9   2  19       18.73       33.40      7.41 o
  -8   2  19        0.05       -6.75      6.75 o
  -7   2  19       13.76        8.09      6.25 o
  -6   2  19        0.80       12.36      6.83 o
  -5   2  19      388.96      386.71      9.88 o
  -4   2  19        1.32        5.47      5.93 o
  -3   2  19       48.78       51.61      6.01 o
  -2   2  19       16.99        7.10      5.51 o
  -1   2  19      138.65      145.30      6.83 o
   0   2  19        1.84        1.59     10.36 o
   1   2  19       84.14       88.20      7.56 o
   2   2  19       28.74       34.94      6.33 o
   3   2  19      104.06       82.70      7.07 o
   4   2  19        8.27       -4.38     11.52 o
   5   2  19        8.58       -1.13      6.49 o
   6   2  19       11.23        9.08      6.75 o
   7   2  19        0.77        9.90      6.58 o
   8   2  19        6.06        8.36      7.16 o
  -9   3  19        0.00       -5.93      9.31 o
  -8   3  19        1.17       13.66      6.66 o
  -7   3  19       45.07       45.28      6.91 o
  -6   3  19       45.79       48.43      7.91 o
  -5   3  19        1.71        7.33      5.92 o
  -4   3  19       25.47       19.33      6.33 o
  -3   3  19      418.55      421.32     10.04 o
  -2   3  19      291.09      267.18     10.24 o
  -1   3  19       35.37       40.60      7.56 o
   0   3  19        1.54        3.86      6.75 o
   1   3  19        0.10        0.62     10.94 o
   2   3  19      590.78      570.65     11.35 o
   3   3  19      114.12      117.21     10.01 o
   4   3  19       81.77       71.46      7.48 o
   5   3  19      206.96      211.86      9.05 o
   6   3  19        0.21       -1.16      7.08 o
   7   3  19       31.79       27.97      7.65 o
  -8   4  19       21.07       10.57      7.40 o
  -7   4  19        7.53        1.33      6.89 o
  -6   4  19       10.65        5.86      6.74 o
  -5   4  19        0.43        5.89      5.99 o
  -4   4  19      135.38      134.81      8.21 o
  -3   4  19      355.36      325.94      9.70 o
  -2   4  19      123.91      137.54      7.80 o
  -1   4  19       75.83       92.82      7.24 o
   0   4  19       26.77       29.70      6.50 o
   1   4  19        0.13        0.01      8.84 o
   2   4  19       73.27       71.16      7.64 o
   3   4  19       44.07       49.27      7.32 o
   4   4  19      152.26      140.87      8.79 o
   5   4  19        0.94        5.31     16.52 o
   6   4  19        6.06        1.86      7.24 o
   7   4  19        7.64       26.17      7.49 o
  -8   5  19        6.64      -11.37      7.73 o
  -7   5  19        1.87        6.12      7.40 o
  -6   5  19       17.03       23.62      7.24 o
  -5   5  19       83.97       83.15      8.73 o
  -4   5  19        0.23      -10.78      6.74 o
  -3   5  19      104.95       77.10      9.31 o
  -2   5  19      188.53      208.62     15.36 o
  -1   5  19       75.32       90.25      8.49 o
   0   5  19       29.23       30.79      7.32 o
   1   5  19        0.10       11.39      8.73 o
   2   5  19        0.31        0.78      6.74 o
   3   5  19        0.13        3.90      6.83 o
   4   5  19        1.21        5.98      7.23 o
   5   5  19        9.29       15.79      7.32 o
   6   5  19       46.68       39.98      8.47 o
  -7   6  19       40.77       41.37     11.05 o
  -6   6  19      106.95      122.67      9.55 o
  -5   6  19        1.36      -10.01      7.57 o
  -4   6  19        1.12        2.74      6.83 o
  -3   6  19      184.25      189.39      9.71 o
  -2   6  19       26.97       33.38      7.24 o
  -1   6  19      194.34      206.24     16.99 o
   0   6  19       76.86       83.58      8.72 o
   1   6  19      187.74      189.12     10.82 o
   2   6  19       22.47       22.04      7.82 o
   3   6  19        6.54       19.69     16.76 o
   4   6  19        0.14       -2.63      7.65 o
   5   6  19        4.98       12.18     14.89 o
  -6   7  19       11.26        8.99      8.14 o
  -5   7  19        6.27        1.40      7.90 o
  -4   7  19       23.42       39.51      7.65 o
  -3   7  19       13.77       10.84      7.40 o
  -2   7  19       30.39       30.30     14.55 o
  -1   7  19       14.97       20.02     11.17 o
   0   7  19        1.02       13.50      7.56 o
   1   7  19        1.78      -11.92      7.65 o
   2   7  19       23.87       26.30      8.23 o
   3   7  19        2.81      -15.60      7.98 o
   4   7  19        0.89       11.75      7.57 o
  -4   8  19        1.00       -4.65     14.43 o
  -3   8  19        6.22       13.65      7.98 o
  -2   8  19       11.58        9.06      8.14 o
  -1   8  19        8.40        5.36      8.22 o
   0   8  19       41.13       54.58      9.13 o
   1   8  19        3.62      -16.17     11.99 o
   2   8  19        0.01        8.03      7.82 o
  -8   0  20        8.26       25.39     16.52 o
  -6   0  20      215.89      260.61      9.21 o
  -4   0  20      136.12      146.98      8.96 o
  -2   0  20      215.09      218.79      9.19 o
   0   0  20      190.56      158.75      7.08 o
   2   0  20      728.83      680.27     17.00 o
   4   0  20       48.66       57.72      6.83 o
   6   0  20       55.25       35.78      8.73 o
   8   0  20      108.88      126.56      9.78 o
  -9   1  20       39.10       42.54      5.26 o
  -8   1  20       23.26       21.74      6.51 o
  -7   1  20       19.91       21.77      4.87 o
  -6   1  20       49.13       54.11      5.00 o
  -5   1  20      355.42      330.72     13.27 o
  -4   1  20      344.04      331.48      6.46 o
  -3   1  20       88.32      104.25      4.53 o
  -2   1  20        4.03        1.61      3.87 o
  -1   1  20       94.47      101.33      5.78 o
   0   1  20      105.76       98.27      4.72 o
   1   1  20      128.82      108.78      5.82 o
   2   1  20       24.30       15.41      5.01 o
   3   1  20      299.36      297.95      7.44 o
   4   1  20       48.65       52.40      7.41 o
   5   1  20       21.94       35.90      5.24 o
   6   1  20        3.05        5.43      5.24 o
   7   1  20        0.05        0.88      5.42 o
  -9   2  20       87.09       99.24      8.55 o
  -8   2  20       10.74       11.99      6.87 o
  -7   2  20        6.70       16.88      6.41 o
  -6   2  20      301.00      291.34     30.38 o
  -5   2  20       13.42       12.34      6.50 o
  -4   2  20        1.45        7.99      6.00 o
  -3   2  20      155.50      122.95      7.24 o
  -2   2  20      319.78      317.36      8.72 o
  -1   2  20      115.06      108.88      6.66 o
   0   2  20       47.32       41.15      7.56 o
   1   2  20        1.85        2.44      5.76 o
   2   2  20        9.32       12.68      8.61 o
   3   2  20      118.58      108.49      7.57 o
   4   2  20       24.69       22.34      6.58 o
   5   2  20        7.51       15.93      6.41 o
   6   2  20        9.95       -3.11      6.99 o
   7   2  20       24.29       25.57      7.32 o
  -8   3  20       79.09       84.53     12.92 o
  -7   3  20       16.17       20.59      9.54 o
  -6   3  20      122.71       97.00     16.06 o
  -5   3  20       30.46       31.39      6.42 o
  -4   3  20      107.17      104.16      7.49 o
  -3   3  20       72.20       85.20     20.13 o
  -2   3  20      351.70      327.93      9.71 o
  -1   3  20       10.24       24.09      8.38 o
   0   3  20       72.40       55.48      6.58 o
   1   3  20      176.63      193.30      7.97 o
   2   3  20      235.85      230.43      9.05 o
   3   3  20       86.24       77.71      8.03 o
   4   3  20      107.61      106.57      8.15 o
   5   3  20        9.64        8.57      7.07 o
   6   3  20      128.06      157.01      9.13 o
   7   3  20        2.98       12.79     10.01 o
  -8   4  20       58.35       37.33      8.30 o
  -7   4  20        1.21        9.67      6.82 o
  -6   4  20       94.79      101.28      8.14 o
  -5   4  20        0.00       -1.49      7.45 o
  -4   4  20       11.04       25.37      6.58 o
  -3   4  20        0.70       -2.78      8.03 o
  -2   4  20        7.73       12.63      6.33 o
  -1   4  20        0.47        1.40      6.25 o
   0   4  20       62.81       82.60      8.73 o
   1   4  20       15.10       10.99      7.45 o
   2   4  20       16.42       16.80      6.91 o
   3   4  20        0.02        7.39      6.66 o
   4   4  20        0.24        8.15      6.75 o
   5   4  20       18.73       22.39      7.48 o
   6   4  20        3.78       -5.78      7.40 o
  -7   5  20       41.71       34.12      8.26 o
  -6   5  20        7.47        6.86      7.32 o
  -5   5  20       47.77       56.35      7.82 o
  -4   5  20       41.41       35.77      7.41 o
  -3   5  20       46.89       58.95      7.64 o
  -2   5  20        0.96        1.05      6.91 o
  -1   5  20       94.97      103.72      7.98 o
   0   5  20       29.45       28.42      8.49 o
   1   5  20       46.09       41.14      9.19 o
   2   5  20        7.60       -4.22      7.31 o
   3   5  20        0.92       -3.37      7.08 o
   4   5  20       14.42        7.68      7.24 o
   5   5  20       53.27       74.16     14.89 o
   6   5  20       21.22       15.10      8.30 o
  -6   6  20        9.20       11.65      8.14 o
  -5   6  20       93.15      116.11      8.89 o
  -4   6  20       29.28       39.82      8.03 o
  -3   6  20      128.97      146.57      9.45 o
  -2   6  20       29.55       35.25      9.54 o
  -1   6  20      113.40      138.82      9.63 o
   0   6  20       85.23       90.57      8.72 o
   1   6  20      237.31      262.11     29.56 o
   2   6  20       12.38        9.93     18.50 o
   3   6  20        1.85       -0.88      7.40 o
   4   6  20        2.93       -3.30     18.15 o
   5   6  20       10.52       10.98      9.89 o
  -5   7  20        2.37        2.32     10.82 o
  -4   7  20        0.54       -4.27      7.65 o
  -3   7  20        2.05       15.37     11.40 o
  -2   7  20        5.69       14.26      7.89 o
  -1   7  20       51.49       48.92      9.30 o
   0   7  20        9.69        3.41      8.14 o
   1   7  20       19.35       11.60     10.01 o
   2   7  20        7.48       10.47      8.14 o
   3   7  20        1.92       18.12      7.73 o
  -2   8  20       43.67       47.98      9.21 o
  -1   8  20       54.05       57.05      9.19 o
   0   8  20        1.35       -3.88      8.31 o
  -9   0  21       21.43       42.82      7.22 o
  -7   0  21       96.85      124.78      8.46 o
  -5   0  21       70.03       69.34      7.22 o
  -3   0  21       33.36       37.90      6.00 o
  -1   0  21      105.84      122.53      6.74 o
   1   0  21       55.63       69.01      6.83 o
   3   0  21       16.36        3.69      6.17 o
   5   0  21       58.13       66.04      7.24 o
   7   0  21        5.87        5.00      7.24 o
  -9   1  21        2.08        0.09      5.14 o
  -8   1  21      288.03      311.54      7.90 o
  -7   1  21      146.27      162.51      6.16 o
  -6   1  21       47.58       51.47      5.32 o
  -5   1  21      586.45      610.54     17.17 o
  -4   1  21      272.19      268.38      6.45 o
  -3   1  21       17.40        9.17      4.27 o
  -2   1  21       41.38       48.85      4.19 o
  -1   1  21       52.70       44.98      4.21 o
   0   1  21       20.36       31.21      4.18 o
   1   1  21        0.04       -5.07      6.87 o
   2   1  21        1.37        6.81      5.01 o
   3   1  21      208.59      194.91      7.54 o
   4   1  21       41.99       42.66      5.59 o
   5   1  21        0.35        4.02      9.62 o
   6   1  21        8.23        4.92      5.45 o
   7   1  21       29.45       21.87      8.61 o
  -8   2  21        0.07       -0.14      7.16 o
  -7   2  21       72.98       71.59      7.65 o
  -6   2  21      140.23      160.37      8.22 o
  -5   2  21       57.86       71.41      7.16 o
  -4   2  21       62.86       55.85      6.99 o
  -3   2  21      123.45      108.06      7.40 o
  -2   2  21      201.45      195.08     13.97 o
  -1   2  21        0.03        8.84     10.71 o
   0   2  21       12.63       11.67      5.83 o
   1   2  21        4.27        8.20      5.92 o
   2   2  21        9.12        5.06      6.25 o
   3   2  21       55.13       63.63      7.16 o
   4   2  21        7.03       13.37      8.38 o
   5   2  21       26.80       31.68      6.91 o
   6   2  21       27.91       23.44      7.49 o
   7   2  21        0.19        3.08      7.15 o
  -8   3  21        6.50        7.75      6.99 o
  -7   3  21        3.61       -4.24      7.68 o
  -6   3  21       94.73       98.90      7.89 o
  -5   3  21       55.85       64.91     10.71 o
  -4   3  21       72.18       66.91      7.08 o
  -3   3  21       69.38       70.91      8.26 o
  -2   3  21      154.09      157.86      8.06 o
  -1   3  21        3.88        2.91      6.09 o
   0   3  21       90.40       84.32      7.07 o
   1   3  21        7.29        4.80      6.33 o
   2   3  21       43.52       47.46     13.96 o
   3   3  21       16.28       21.46      6.74 o
   4   3  21       43.33       41.68      7.45 o
   5   3  21        3.24       -4.65      7.08 o
   6   3  21       25.32       43.31      9.19 o
  -7   4  21       23.96       35.07      7.32 o
  -6   4  21        3.29       -4.81      7.07 o
  -5   4  21       32.62       36.40     12.10 o
  -4   4  21        2.09        5.82      6.25 o
  -3   4  21       59.77       62.53     11.17 o
  -2   4  21        1.73        9.72      6.25 o
  -1   4  21       28.73       20.57      6.65 o
   0   4  21        7.21       13.06      6.46 o
   1   4  21       70.88       77.96     15.94 o
   2   4  21        4.52        7.21      6.58 o
   3   4  21       21.27       35.29      7.07 o
   4   4  21        6.05        8.03     10.24 o
   5   4  21       56.34       70.59      7.97 o
   6   4  21        2.28      -14.74      7.65 o
  -7   5  21       18.97        9.99      9.89 o
  -6   5  21       81.48       97.70      8.72 o
  -5   5  21       12.98        9.37      8.03 o
  -4   5  21        3.54        6.33      7.15 o
  -3   5  21       30.55       22.52     12.22 o
  -2   5  21      220.58      223.47      9.79 o
  -1   5  21        2.63       -0.67      6.98 o
   0   5  21      153.01      149.12      8.96 o
   1   5  21        8.49       -6.12      7.73 o
   2   5  21       82.64       86.47     10.01 o
   3   5  21        3.74        2.85      7.16 o
   4   5  21        0.67       -0.23      7.23 o
   5   5  21        7.50        4.54      7.90 o
  -6   6  21        2.35       10.60      7.98 o
  -5   6  21        5.48        6.91     12.33 o
  -4   6  21        7.59       12.45      7.41 o
  -3   6  21        1.19       -5.47      7.56 o
  -2   6  21      118.76      134.54      9.55 o
  -1   6  21       14.73       19.01      7.98 o
   0   6  21      121.40      132.68     11.06 o
   1   6  21       35.73       43.80      8.47 o
   2   6  21        0.12      -12.73      7.49 o
   3   6  21        0.06       11.38     12.33 o
   4   6  21        8.75        8.52     12.33 o
  -4   7  21        1.20      -20.83     11.75 o
  -3   7  21        0.43        6.85      9.31 o
  -2   7  21        0.07        9.89      8.13 o
  -1   7  21       25.21       32.05      8.88 o
   0   7  21       16.67       19.16      8.46 o
   1   7  21       12.96        7.99      8.14 o
   2   7  21       14.18       18.86      8.31 o
  -8   0  22       11.79       21.03      7.24 o
  -6   0  22        0.84        6.58      6.98 o
  -4   0  22       31.13       36.42      6.49 o
  -2   0  22        5.54        7.02      5.59 o
   0   0  22       24.70       27.71      8.73 o
   2   0  22        9.77        7.62      6.50 o
   4   0  22        8.03        8.46     16.17 o
   6   0  22       19.96       19.90      7.24 o
  -8   1  22        0.06        6.23      5.25 o
  -7   1  22      102.74       94.92      5.93 o
  -6   1  22      362.59      345.33      7.38 o
  -5   1  22       19.09       20.26      5.08 o
  -4   1  22        0.37       -9.12      4.56 o
  -3   1  22      106.32      106.07      5.11 o
  -2   1  22       70.06       67.74      4.47 o
  -1   1  22        7.07        5.16      4.01 o
   0   1  22      214.87      209.71      5.79 o
   1   1  22      451.55      438.90     10.64 o
   2   1  22      328.83      323.79      8.10 o
   3   1  22       99.96       94.84      6.44 o
   4   1  22        3.41        7.84      6.43 o
   5   1  22        2.13        4.22      5.32 o
   6   1  22        1.32       -1.48      5.64 o
  -8   2  22       49.96       44.06      8.22 o
  -7   2  22       71.85       77.20     19.08 o
  -6   2  22        0.34       12.35      6.41 o
  -5   2  22       97.41      111.05      7.82 o
  -4   2  22      132.07      105.83      7.81 o
  -3   2  22       22.13       25.03      6.30 o
  -2   2  22       39.64       56.44      6.25 o
  -1   2  22       47.25       53.69      6.33 o
   0   2  22       17.76       18.96      6.08 o
   1   2  22       52.64       60.62      6.99 o
   2   2  22      343.75      331.41     10.37 o
   3   2  22       23.52       18.39      7.08 o
   4   2  22       54.04       64.29     14.20 o
   5   2  22        0.78        9.54      6.42 o
   6   2  22       24.12       39.15     16.29 o
  -7   3  22        0.09       -4.35      7.31 o
  -6   3  22        0.41        1.02      6.66 o
  -5   3  22       71.22       77.89      7.45 o
  -4   3  22       11.79       12.98      7.21 o
  -3   3  22       12.50        9.47      6.33 o
  -2   3  22        5.49        3.64      6.33 o
  -1   3  22       23.29       12.51      6.49 o
   0   3  22       63.80       60.09      9.31 o
   1   3  22      172.92      177.15      8.88 o
   2   3  22        6.30       -2.89      6.50 o
   3   3  22        7.72       10.71     15.59 o
   4   3  22       41.46       43.45     11.40 o
   5   3  22        6.45        2.81      6.99 o
   6   3  22       86.76      104.49     12.45 o
  -7   4  22        0.13        6.71      7.32 o
  -6   4  22        0.28       -0.47      6.91 o
  -5   4  22        0.24        6.38      8.96 o
  -4   4  22        4.61       12.35      6.65 o
  -3   4  22       46.34       40.91      7.15 o
  -2   4  22        2.30        9.54      9.54 o
  -1   4  22        1.47        8.62      6.46 o
   0   4  22       19.42        9.91      7.07 o
   1   4  22       24.11       18.83      7.16 o
   2   4  22        0.35       -1.95      6.82 o
   3   4  22       23.99       12.15      7.31 o
   4   4  22       14.10       18.03      9.66 o
   5   4  22       27.16       41.23      7.97 o
  -6   5  22        3.51       -7.63      7.65 o
  -5   5  22        4.61       10.65      8.15 o
  -4   5  22        7.89       13.87      8.38 o
  -3   5  22      122.29      111.13      8.89 o
  -2   5  22       16.48       11.85      7.49 o
  -1   5  22      126.47      150.43      9.38 o
   0   5  22        1.49        2.69      7.49 o
   1   5  22      119.68      120.36     10.94 o
   2   5  22        9.29       13.97      7.48 o
   3   5  22        8.09       11.32      7.40 o
   4   5  22        5.16        0.48     11.99 o
  -5   6  22        0.03       15.99      7.48 o
  -4   6  22        1.65       -6.69      7.64 o
  -3   6  22        0.09        2.24      7.65 o
  -2   6  22       11.56        4.21      7.98 o
  -1   6  22       77.93       88.49      9.05 o
   0   6  22       18.75       26.63      8.63 o
   1   6  22        7.40       13.03      8.04 o
   2   6  22       21.39       -2.15      8.63 o
   3   6  22        8.02        7.06      8.06 o
  -2   7  22       43.13       41.41      8.88 o
  -1   7  22       56.38       49.44      9.63 o
   0   7  22        1.78       -2.44      8.06 o
  -7   0  23       15.38       10.40      7.65 o
  -5   0  23      249.41      270.24      9.62 o
  -3   0  23        2.67       12.92     11.64 o
  -1   0  23       37.37       32.38      9.31 o
   1   0  23        0.05       -2.29      6.33 o
   3   0  23      233.00      227.97      9.38 o
   5   0  23       43.28       60.94      7.65 o
  -7   1  23      125.63      144.98      6.57 o
  -6   1  23       18.15       12.14      5.29 o
  -5   1  23       14.05       15.42      4.92 o
  -4   1  23       50.48       63.25      4.96 o
  -3   1  23        4.47       -0.03      5.20 o
  -2   1  23       13.91        6.13      4.22 o
  -1   1  23      113.30      107.04      6.82 o
   0   1  23        4.82        0.95      4.38 o
   1   1  23      124.24       93.25     11.06 o
   2   1  23       68.62       62.77      6.31 o
   3   1  23       75.90       87.54      9.10 o
   4   1  23       16.04        9.62      5.82 o
   5   1  23        0.09        8.22      5.37 o
   6   1  23        6.14        3.08      5.90 o
  -7   2  23       49.95       60.29      9.19 o
  -6   2  23       16.29       15.72      7.07 o
  -5   2  23       77.28       74.16      7.56 o
  -4   2  23       44.94       40.36      8.49 o
  -3   2  23       37.31       33.10      6.65 o
  -2   2  23        4.72        3.01      6.08 o
  -1   2  23        3.66        9.10      7.10 o
   0   2  23        1.33        3.14      6.25 o
   1   2  23       77.51       72.04      7.73 o
   2   2  23       23.61       14.27      7.24 o
   3   2  23      100.46       93.60      8.23 o
   4   2  23        1.63        6.58      6.50 o
   5   2  23        3.36        9.89      7.08 o
  -7   3  23       90.76      112.48      8.47 o
  -6   3  23        1.43       -1.77      7.45 o
  -5   3  23        5.74        8.08      6.50 o
  -4   3  23       17.42       15.10      6.50 o
  -3   3  23        0.00        6.28      6.00 o
  -2   3  23        7.72       18.26      8.38 o
  -1   3  23        2.24        2.47      6.25 o
   0   3  23        3.50        8.85      6.50 o
   1   3  23        4.54        6.69      6.66 o
   2   3  23        4.61       13.79     13.85 o
   3   3  23       54.14       66.52     17.57 o
   4   3  23        0.16        6.53      6.91 o
   5   3  23       25.08       21.89      7.48 o
  -6   4  23        8.77       12.83      7.22 o
  -5   4  23       17.88       14.17     12.22 o
  -4   4  23       13.28        4.92      7.15 o
  -3   4  23       11.06       27.90      6.99 o
  -2   4  23       28.66       36.86     15.94 o
  -1   4  23        1.12       -0.08      8.49 o
   0   4  23       49.21       58.42     12.80 o
   1   4  23       16.03       19.94      7.24 o
   2   4  23        1.48        5.38     12.10 o
   3   4  23       13.39       17.80      7.41 o
   4   4  23        2.84        2.35      7.15 o
  -5   5  23        8.19       15.36      7.73 o
  -4   5  23        5.48        4.21      7.49 o
  -3   5  23       13.45       25.37      7.48 o
  -2   5  23       76.93       91.08      8.54 o
  -1   5  23        1.06        0.23      7.41 o
   0   5  23       15.06       -2.91     10.71 o
   1   5  23       12.62       19.80     14.66 o
   2   5  23        3.00       -5.82      7.41 o
   3   5  23        0.48       -7.40      7.56 o
  -3   6  23        0.72        0.47     11.52 o
  -2   6  23        1.73       -8.70      8.84 o
  -1   6  23        0.01       -1.86     13.50 o
   0   6  23        0.05       -8.16      8.06 o
   1   6  23       37.27       37.27      9.89 o
  -6   0  24      336.33      315.40     21.07 o
  -4   0  24      182.11      184.28      8.47 o
  -2   0  24        1.41        5.35      8.15 o
   0   0  24       18.56       14.91      6.65 o
   2   0  24       39.26       55.75      9.43 o
   4   0  24      107.08       85.47     11.87 o
  -7   1  24      178.14      202.66     10.92 o
  -6   1  24      110.49      123.74      6.33 o
  -5   1  24       29.91       48.85      5.21 o
  -4   1  24        5.04       10.18      4.61 o
  -3   1  24       44.23       35.74      6.69 o
  -2   1  24        0.90       -3.46      4.40 o
  -1   1  24       29.14       26.97      4.53 o
   0   1  24        1.89        2.87      4.45 o
   1   1  24      135.12      148.64     12.76 o
   2   1  24       88.83       85.98      6.58 o
   3   1  24        0.09       -4.67      5.59 o
   4   1  24       27.09       37.94      5.94 o
   5   1  24        0.32       -6.62     10.29 o
  -6   2  24        0.09       -6.88      8.61 o
  -5   2  24        0.18        5.51      6.65 o
  -4   2  24       20.64       16.52      6.75 o
  -3   2  24        1.88        9.81      6.16 o
  -2   2  24       40.52       46.26      6.91 o
  -1   2  24        3.12       -2.79      6.09 o
   0   2  24        6.40       -0.18      6.25 o
   1   2  24       35.44       56.18      8.61 o
   2   2  24      248.59      237.78     16.64 o
   3   2  24        7.05        0.81      6.91 o
   4   2  24        0.61       -5.18      6.82 o
   5   2  24       49.63       64.34      8.96 o
  -6   3  24       70.69       81.82      8.22 o
  -5   3  24        0.32       -1.91      6.83 o
  -4   3  24        0.16       -1.76      8.15 o
  -3   3  24        0.37        5.69      6.33 o
  -2   3  24       31.70       27.54      6.91 o
  -1   3  24        6.61       18.50      6.25 o
   0   3  24       62.25       74.98      7.49 o
   1   3  24        4.68        8.15      6.74 o
   2   3  24        0.67        5.35      6.91 o
   3   3  24        3.02        7.82      6.98 o
   4   3  24        2.13       -1.70      7.23 o
  -5   4  24       12.79       20.70      7.24 o
  -4   4  24        3.01        3.80      9.43 o
  -3   4  24       65.97       53.83      7.97 o
  -2   4  24        5.46        6.13      7.16 o
  -1   4  24        3.72       12.22      8.03 o
   0   4  24       33.68       31.98     10.47 o
   1   4  24        5.71       -4.79      7.32 o
   2   4  24        4.70        4.22      7.23 o
   3   4  24        8.98       13.36      7.32 o
  -4   5  24       55.05       74.94      9.54 o
  -3   5  24        0.02       -9.94      7.56 o
  -2   5  24        5.11       -1.39      7.80 o
  -1   5  24        2.16        2.38      7.65 o
   0   5  24        2.50       -0.19      7.71 o
   1   5  24       24.47       22.28      8.14 o
   2   5  24       47.97       58.82     11.87 o
  -5   0  25       87.78       54.57      8.22 o
  -3   0  25       42.09       48.07      6.91 o
  -1   0  25       10.30        6.98      6.42 o
   1   0  25       46.98       54.22      7.49 o
   3   0  25       23.43       11.80      7.07 o
  -6   1  25       53.22       64.59      5.72 o
  -5   1  25        3.27        6.79      5.34 o
  -4   1  25       28.64       17.99      5.51 o
  -3   1  25       11.21       11.46      4.70 o
  -2   1  25       12.00       15.20      4.53 o
  -1   1  25       31.64       22.82      4.83 o
   0   1  25       72.99       76.51      6.53 o
   1   1  25       22.72       26.31     12.34 o
   2   1  25        0.12       -6.61      5.81 o
   3   1  25       14.29       22.65      5.77 o
   4   1  25       15.43       16.92      6.13 o
  -6   2  25       55.81       68.38      8.15 o
  -5   2  25        5.94       17.24      6.82 o
  -4   2  25       17.11       26.24      6.66 o
  -3   2  25       18.30       17.81      9.19 o
  -2   2  25      108.85      109.31      8.06 o
  -1   2  25        0.62        3.85      6.41 o
   0   2  25       14.57       12.10      6.75 o
   1   2  25      197.34      203.90     21.53 o
   2   2  25        8.31       16.67      7.49 o
   3   2  25       43.39       48.16      7.82 o
   4   2  25       19.93       11.64      7.57 o
  -5   3  25        0.77       -4.42      9.66 o
  -4   3  25        0.00       -1.47     16.06 o
  -3   3  25       16.21       14.81      7.16 o
  -2   3  25       11.27       31.99     11.05 o
  -1   3  25       26.81       32.41      7.08 o
   0   3  25        0.00       -6.03     12.68 o
   1   3  25        0.02       -0.03      6.99 o
   2   3  25        6.59       -6.76      7.29 o
   3   3  25        0.16       -5.72      7.32 o
  -4   4  25       13.28       25.07      7.45 o
  -3   4  25        6.55       13.62      7.07 o
  -2   4  25       12.86        6.20      7.38 o
  -1   4  25        7.84        8.42      7.15 o
   0   4  25       15.60       22.25     10.36 o
   1   4  25        1.83        5.70     10.12 o
   2   4  25        9.54       15.19      8.73 o
  -1   5  25        0.92        7.78      7.73 o
  -4   0  26       21.94       17.77      7.15 o
  -2   0  26       44.65       24.26      7.15 o
   0   0  26        0.32       -7.99      6.66 o
   2   0  26      217.75      215.90     16.29 o
  -5   1  26       18.90       15.61      5.25 o
  -4   1  26        2.73       -1.99      4.87 o
  -3   1  26       11.73        6.44      4.79 o
  -2   1  26        1.04       -0.76      4.62 o
  -1   1  26       54.73       56.63      5.41 o
   0   1  26       70.74       68.40      5.41 o
   1   1  26        6.61       15.97      5.82 o
   2   1  26        0.67       10.84      8.31 o
   3   1  26       24.39       16.87      6.27 o
  -4   2  26        7.29        5.97     11.75 o
  -3   2  26        0.19       -6.13      6.91 o
  -2   2  26        0.27        5.02      6.65 o
  -1   2  26        1.87       -3.25     12.57 o
   0   2  26       14.15       13.21      7.05 o
   1   2  26       52.19       70.93     19.55 o
   2   2  26       78.82       94.71      8.64 o
  -3   3  26        0.01        4.20      9.19 o
  -2   3  26       19.57       19.78      7.24 o
  -1   3  26        1.46       -2.09      8.15 o
   0   3  26        0.00        7.02      6.99 o
   1   3  26        7.60       18.79      6.99 o
  -1   4  26       25.16       28.52     12.92 o
  -3   0  27        1.12        0.16     13.03 o
  -1   0  27       43.04       31.22      7.49 o
   1   0  27       41.65       33.18      7.57 o
  -3   1  27        1.14       10.67      4.78 o
  -2   1  27       25.87       24.88      4.97 o
  -1   1  27       21.61       25.36      5.13 o
   0   1  27        4.96        8.05      4.76 o
   1   1  27        0.02        0.52      5.82 o
  -2   2  27        3.86        3.71      7.07 o
  -1   2  27       27.68       32.35      7.32 o
   0   2  27        0.07        9.33      6.91 o
 
